# Supplementary material for: Deep neural network for discovering metabolism-related biomarkers for lung adenocarcinoma
Source: Front Endocrinol (Lausanne). 2023 Oct 25;14:1270772. doi: 10.3389/fendo.2023.1270772 (PMC10634586; doi:10.3389/fendo.2023.1270772)
Supplement: Supplementary file 1 [file DataSheet_1.zip]

Archive with 8 entries (8 files):
- Table S1. The directed MMIs network.xlsx
- Table S2. 887 metabolism-related DEmRNAs.xlsx
- Table S3. The metabolism-related DEmRNAs interaction network.xlsx
- Table S4. 20 mRNAs and 71 metabolits.xlsx
- Table S5. 15 mRNAs and 29 metabolits.xlsx
- Table S6. Results of differential analysis and survival analysis of biomarkers in different cancers.xlsx
- Table S7. Biomarkers’ AUC values of classification effectiveness assessment under different classifier models in TCGA-LUSC.xlsx
- Table S8. P values of differential expression analysis of biomarkers in different stages of LUAD.xlsx
