# Supplementary material for: Deep neural network for discovering metabolism-related biomarkers for lung adenocarcinoma
Source: Front Endocrinol (Lausanne). 2023 Oct 25;14:1270772. doi: 10.3389/fendo.2023.1270772 (PMC10634586; doi:10.3389/fendo.2023.1270772)
Supplement: Supplementary file 1 [file DataSheet_1.zip › Table S1. The directed MMIs network.xlsx]

## Sheet: Table S1_The directed MMIs netw
Table S1. The directed MMIs network
gene	database	metabolite	reaction
A3GALT2	KEGG	G00403	A3GALT2 G00403
A3GALT2	KEGG	G00092	G00092 A3GALT2
A4GALT	KEGG	G00093	A4GALT G00093
A4GALT	KEGG	G00092	A4GALT G00092
A4GALT	GEM	C01290	C01290 A4GALT
A4GALT	GEM	C00052	C00052 A4GALT
A4GALT	GEM	C04737	A4GALT C04737
A4GALT	GEM	C00080	A4GALT C00080
A4GALT	GEM	C00015	A4GALT C00015
A4GNT	GEM	C04750	C04750 A4GNT
A4GNT	GEM	C00043	C00043 A4GNT
A4GNT	GEM	C00080	A4GNT C00080
A4GNT	GEM	C00015	A4GNT C00015
A4GNT	GEM	C01190	C01190 A4GNT
A4GNT	GEM	C00052	C00052 A4GNT
A4GNT	GEM	C01290	A4GNT C01290
A4GNT	GEM	C02686	C02686 A4GNT
A4GNT	GEM	C06126	A4GNT C06126
AAAS	GEM	C00039	C00039 AAAS;AAAS C00039
AACS	Reactome&BRENDA &GEM	C00010	C00010 AACS
AACS	Reactome&BRENDA &GEM	C00002	C00002 AACS
AACS	Reactome&KEGG&BRENDA &GEM	C00164	C00164 AACS;AACS C00164
AACS	Reactome&KEGG&BRENDA &GEM	C00332	AACS C00332
AACS	Reactome&BRENDA &GEM	C00020	AACS C00020
AACS	Reactome&BRENDA &GEM	C00013	AACS C00013
AADAC	GEM	C00641	C00641 AADAC;AADAC C00641
AADAC	Reactome &GEM	C00001	C00001 AADAC
AADAC	GEM	C01885	AADAC C01885
AADAC	GEM	C00422	C00422 AADAC
AADAC	GEM	C00080	AADAC C00080
AADAC	GEM	C00162	AADAC C00162
AADAC	GEM	C12448	C12448 AADAC
AADAC	GEM	C10858	AADAC C10858
AADAC	GEM	C00132	AADAC C00132
AADAC	GEM	C02075	C02075 AADAC
AADAC	GEM	C00473	AADAC C00473
AADAT	GEM	C01252	AADAT C01252
AADAT	GEM	C05645	AADAT C05645
AADAT	Reactome&KEGG&BRENDA &GEM	C00956	C00956 AADAT;AADAT C00956
AADAT	Reactome&BRENDA &GEM	C00026	C00026 AADAT;AADAT C00026
AADAT	Reactome&KEGG&BRENDA &GEM	C00322	AADAT C00322;C00322 AADAT
AADAT	Reactome&BRENDA &GEM	C00025	AADAT C00025;C00025 AADAT
AADAT	Reactome&KEGG &GEM	C00328	C00328 AADAT;AADAT C00328
AADAT	KEGG &GEM	C03227	C03227 AADAT;AADAT C03227
AADAT	GEM	C00064	C00064 AADAT
AADAT	GEM	C00022	C00022 AADAT
AADAT	GEM	C00940	AADAT C00940
AADAT	GEM	C00041	AADAT C00041
AADAT	GEM	C01717	C01717 AADAT;AADAT C01717
AADAT	GEM	C00001	C00001 AADAT;AADAT C00001
AADAT	GEM	C02470	C02470 AADAT;AADAT C02470
AAK1	GEM	C00002	C00002 AAK1
AAK1	GEM	C00008	AAK1 C00008
AAK1	GEM	C01609	C01609 AAK1
AAK1	GEM	C02729	AAK1 C02729
AANAT	Reactome&BRENDA &GEM	C00024	C00024 AANAT
AANAT	Reactome&BRENDA &GEM	C00780	C00780 AANAT;AANAT C00780
AANAT	Reactome&BRENDA &GEM	C00978	AANAT C00978;C00978 AANAT
AANAT	Reactome&BRENDA &GEM	C00010	AANAT C00010
AANAT	GEM	C00080	AANAT C00080
AARS	KEGG &GEM	C00041	AARS C00041
AARS	GEM	C00002	C00002 AARS1
AARS	GEM	C01635	C01635 AARS1
AARS	GEM	C00020	AARS1 C00020
AARS	GEM	C00886	AARS1 C00886
AARS	GEM	C00013	AARS1 C00013
AARS2	KEGG&BRENDA	C00041	AARS2 C00041
AARS2	BRENDA	C00002	C00002 AARS2
AARS2	BRENDA	C00020	AARS2 C00020
AARS2	BRENDA	C00013	AARS2 C00013
AASDH	GEM	C14770	C14770 AASDH
AASDH	GEM	C14771	C14771 AASDH
AASDH	GEM	C00002	C00002 AASDH
AASDH	GEM	C00010	C00010 AASDH
AASDH	GEM	C00003	C00003 AASDH
AASDH	GEM	C00007	C00007 AASDH
AASDH	GEM	C00024	AASDH C00024
AASDH	GEM	C00020	AASDH C00020
AASDH	GEM	C00027	AASDH C00027
AASDH	GEM	C00004	AASDH C00004
AASDH	GEM	C00013	AASDH C00013
AASDH	GEM	C00080	C00080 AASDH;AASDH C00080
AASDH	GEM	C00100	AASDH C00100
AASDHPPT	Reactome&BRENDA &GEM	C00054	AASDHPPT C00054
AASDHPPT	Reactome&BRENDA &GEM	C00010	C00010 AASDHPPT;AASDHPPT C00010
AASDHPPT	GEM	C03688	C03688 AASDHPPT
AASDHPPT	GEM	C00229	AASDHPPT C00229
AASDHPPT	GEM	C00080	AASDHPPT C00080
AASS	Reactome &GEM	C00047	C00047 AASS;AASS C00047
AASS	Reactome &GEM	C00080	C00080 AASS;AASS C00080
AASS	Reactome &GEM	C00026	C00026 AASS
AASS	Reactome &GEM	C00005	C00005 AASS;AASS C00005
AASS	Reactome &GEM	C00006	AASS C00006;C00006 AASS
AASS	Reactome&KEGG &GEM	C00449	AASS C00449;C00449 AASS
AASS	Reactome &GEM	C00001	AASS C00001;C00001 AASS
AASS	Reactome &GEM	C00003	C00003 AASS
AASS	Reactome &GEM	C00004	AASS C00004
AASS	Reactome &GEM	C00025	AASS C00025
AASS	Reactome&KEGG	C04076	AASS C04076;C04076 AASS
AASS	GEM	C01475	AASS C01475
AATK	GEM	C00002	C00002 AATK
AATK	GEM	C00008	AATK C00008
AATK	GEM	C01609	C01609 AATK
AATK	GEM	C02729	AATK C02729
ABAT	KEGG &GEM	C00334	ABAT C00334;C00334 ABAT
ABAT	KEGG &GEM	C00232	C00232 ABAT;ABAT C00232
ABAT	KEGG	C06002	ABAT C06002;C06002 ABAT
ABAT	KEGG &GEM	C00349	ABAT C00349;C00349 ABAT
ABAT	KEGG &GEM	C00099	ABAT C00099;C00099 ABAT
ABAT	KEGG &GEM	C00222	C00222 ABAT;ABAT C00222
ABAT	GEM	C00026	C00026 ABAT;ABAT C00026
ABAT	GEM	C00025	C00025 ABAT;ABAT C00025
ABAT	GEM	C03284	C03284 ABAT;ABAT C03284
ABAT	GEM	C01205	C01205 ABAT;ABAT C01205
ABCA1	GEM	C16534	C16534 ABCA1;ABCA1 C16534
ABCA1	GEM	C16522	C16522 ABCA1;ABCA1 C16522
ABCA1	GEM	C16525	C16525 ABCA1;ABCA1 C16525
ABCA1	GEM	C16533	C16533 ABCA1;ABCA1 C16533
ABCA1	GEM	C00002	C00002 ABCA1
ABCA1	GEM	C00001	C00001 ABCA1
ABCA1	GEM	C02679	C02679 ABCA1;ABCA1 C02679
ABCA1	GEM	C00008	ABCA1 C00008
ABCA1	GEM	C00080	ABCA1 C00080
ABCA1	GEM	C00009	ABCA1 C00009
ABCA1	GEM	C17076	C17076 ABCA1;ABCA1 C17076
ABCA1	GEM	C06424	C06424 ABCA1;ABCA1 C06424
ABCA1	GEM	C16537	C16537 ABCA1;ABCA1 C16537
ABCA1	GEM	C00249	C00249 ABCA1;ABCA1 C00249
ABCA1	GEM	C08362	C08362 ABCA1;ABCA1 C08362
ABCA1	GEM	C16536	C16536 ABCA1;ABCA1 C16536
ABCA1	GEM	C01530	C01530 ABCA1;ABCA1 C01530
ABCA1	GEM	C08367	C08367 ABCA1;ABCA1 C08367
ABCA1	GEM	C00712	C00712 ABCA1;ABCA1 C00712
ABCA1	GEM	C16535	C16535 ABCA1;ABCA1 C16535
ABCA1	GEM	C06425	C06425 ABCA1;ABCA1 C06425
ABCA1	GEM	C16526	C16526 ABCA1;ABCA1 C16526
ABCA1	GEM	C08281	C08281 ABCA1;ABCA1 C08281
ABCA1	GEM	C08316	C08316 ABCA1;ABCA1 C08316
ABCA1	GEM	C08320	C08320 ABCA1;ABCA1 C08320
ABCA1	GEM	C08323	C08323 ABCA1;ABCA1 C08323
ABCA1	GEM	C06427	C06427 ABCA1;ABCA1 C06427
ABCA1	GEM	C16300	C16300 ABCA1;ABCA1 C16300
ABCA1	GEM	C06428	C06428 ABCA1;ABCA1 C06428
ABCA1	GEM	C16513	C16513 ABCA1;ABCA1 C16513
ABCA1	GEM	C06429	C06429 ABCA1;ABCA1 C06429
ABCA1	GEM	C01595	C01595 ABCA1;ABCA1 C01595
ABCA1	GEM	C06426	C06426 ABCA1;ABCA1 C06426
ABCA1	GEM	C03242	C03242 ABCA1;ABCA1 C03242
ABCA1	GEM	C00219	C00219 ABCA1;ABCA1 C00219
ABCA1	GEM	C16527	C16527 ABCA1;ABCA1 C16527
ABCA1	GEM	C00157	C00157 ABCA1;ABCA1 C00157
ABCA1	GEM	C00187	C00187 ABCA1;ABCA1 C00187
ABCA1	GEM	C00148	C00148 ABCA1;ABCA1 C00148
ABCA1	GEM	C00078	C00078 ABCA1;ABCA1 C00078
ABCA1	GEM	C00152	C00152 ABCA1;ABCA1 C00152
ABCA1	GEM	C00183	C00183 ABCA1;ABCA1 C00183
ABCA1	GEM	C00188	C00188 ABCA1;ABCA1 C00188
ABCA1	GEM	C00263	C00263 ABCA1;ABCA1 C00263
ABCA1	GEM	C00407	C00407 ABCA1;ABCA1 C00407
ABCA1	GEM	C00079	C00079 ABCA1;ABCA1 C00079
ABCA1	GEM	C00082	C00082 ABCA1;ABCA1 C00082
ABCA1	GEM	C00097	C00097 ABCA1;ABCA1 C00097
ABCA1	GEM	C00123	C00123 ABCA1;ABCA1 C00123
ABCA1	GEM	C01571	C01571 ABCA1;ABCA1 C01571
ABCA1	GEM	C02477	C02477 ABCA1;ABCA1 C02477
ABCA1	GEM	C02737	C02737 ABCA1;ABCA1 C02737
ABCA1	GEM	C04317	C04317 ABCA1;ABCA1 C04317
ABCA1	GEM	C04598	C04598 ABCA1;ABCA1 C04598
ABCA1	GEM	C04230	C04230 ABCA1;ABCA1 C04230
ABCA1	GEM	C06124	C06124 ABCA1;ABCA1 C06124
ABCA3	GEM	C00002	C00002 ABCA3
ABCA3	GEM	C00001	C00001 ABCA3
ABCA3	GEM	C00344	C00344 ABCA3;ABCA3 C00344
ABCA3	GEM	C00008	ABCA3 C00008
ABCA3	GEM	C00080	ABCA3 C00080
ABCA3	GEM	C00009	ABCA3 C00009
ABCA4	GEM	C00002	C00002 ABCA4
ABCA4	GEM	C00001	C00001 ABCA4
ABCA4	GEM	C00376	C00376 ABCA4;ABCA4 C00376
ABCA4	GEM	C00008	ABCA4 C00008
ABCA4	GEM	C00080	ABCA4 C00080
ABCA4	GEM	C00009	ABCA4 C00009
ABCA8	GEM	C00002	C00002 ABCA8
ABCA8	GEM	C05503	C05503 ABCA8;ABCA8 C05503
ABCA8	GEM	C00001	C00001 ABCA8
ABCA8	GEM	C00008	ABCA8 C00008
ABCA8	GEM	C00080	ABCA8 C00080
ABCA8	GEM	C00009	ABCA8 C00009
ABCA8	GEM	C02538	C02538 ABCA8;ABCA8 C02538
ABCA8	GEM	C02166	C02166 ABCA8;ABCA8 C02166
ABCA8	GEM	C05122	C05122 ABCA8;ABCA8 C05122
ABCB1	GEM	C03681	C03681 ABCB1;ABCB1 C03681
ABCB1	Reactome&BRENDA &GEM	C00002	C00002 ABCB1
ABCB1	Reactome&BRENDA &GEM	C00001	C00001 ABCB1
ABCB1	Reactome&BRENDA &GEM	C00008	ABCB1 C00008
ABCB1	Reactome&BRENDA &GEM	C00009	ABCB1 C00009
ABCB1	GEM	C06127	C06127 ABCB1;ABCB1 C06127
ABCB1	GEM	C00080	ABCB1 C00080
ABCB1	GEM	C00550	C00550 ABCB1;ABCB1 C00550
ABCB1	GEM	C00280	C00280 ABCB1;ABCB1 C00280
ABCB1	GEM	C05139	C05139 ABCB1;ABCB1 C05139
ABCB1	GEM	C04373	C04373 ABCB1;ABCB1 C04373
ABCB1	GEM	C00674	C00674 ABCB1;ABCB1 C00674
ABCB1	GEM	C05301	C05301 ABCB1;ABCB1 C05301
ABCB1	GEM	C05299	C05299 ABCB1;ABCB1 C05299
ABCB1	GEM	C05302	C05302 ABCB1;ABCB1 C05302
ABCB1	GEM	C13713	C13713 ABCB1;ABCB1 C13713
ABCB1	GEM	C05488	C05488 ABCB1;ABCB1 C05488
ABCB1	GEM	C03205	C03205 ABCB1;ABCB1 C03205
ABCB1	GEM	C01953	C01953 ABCB1;ABCB1 C01953
ABCB1	GEM	C13712	C13712 ABCB1;ABCB1 C13712
ABCB1	GEM	C01176	C01176 ABCB1;ABCB1 C01176
ABCB1	GEM	C05138	C05138 ABCB1;ABCB1 C05138
ABCB1	GEM	C18044	C18044 ABCB1;ABCB1 C18044
ABCB10	BRENDA	C00002	C00002 ABCB10
ABCB10	BRENDA	C00001	C00001 ABCB10
ABCB10	BRENDA	C00008	ABCB10 C00008
ABCB10	BRENDA	C00009	ABCB10 C00009
ABCB11	GEM	C05457	C05457 ABCB11;ABCB11 C05457
ABCB11	GEM	C15516	C15516 ABCB11;ABCB11 C15516
ABCB11	GEM	C04722	C04722 ABCB11;ABCB11 C04722
ABCB11	GEM	C05444	C05444 ABCB11;ABCB11 C05444
ABCB11	GEM	C04554	C04554 ABCB11;ABCB11 C04554
ABCB11	Reactome &GEM	C01921	C01921 ABCB11;ABCB11 C01921
ABCB11	Reactome &GEM	C05466	C05466 ABCB11;ABCB11 C05466
ABCB11	Reactome &GEM	C05122	C05122 ABCB11;ABCB11 C05122
ABCB11	Reactome &GEM	C05465	C05465 ABCB11;ABCB11 C05465
ABCB11	Reactome &GEM	C00002	C00002 ABCB11
ABCB11	Reactome &GEM	C00001	C00001 ABCB11
ABCB11	Reactome &GEM	C00009	ABCB11 C00009
ABCB11	Reactome &GEM	C00008	ABCB11 C00008
ABCB11	GEM	C00080	ABCB11 C00080
ABCB11	GEM	C00695	C00695 ABCB11;ABCB11 C00695
ABCB11	GEM	C03990	C03990 ABCB11;ABCB11 C03990
ABCB11	GEM	C04483	C04483 ABCB11;ABCB11 C04483
ABCB11	GEM	C05463	C05463 ABCB11;ABCB11 C05463
ABCB11	GEM	C05455	C05455 ABCB11;ABCB11 C05455
ABCB11	GEM	C17649	C17649 ABCB11;ABCB11 C17649
ABCB4	GEM	C00143	C00143 ABCB4;ABCB4 C00143
ABCB4	GEM	C00350	C00350 ABCB4;ABCB4 C00350
ABCB4	GEM	C00002	C00002 ABCB4
ABCB4	GEM	C00001	C00001 ABCB4
ABCB4	GEM	C00008	ABCB4 C00008
ABCB4	GEM	C00080	ABCB4 C00080
ABCB4	GEM	C00009	ABCB4 C00009
ABCB4	GEM	C00157	C00157 ABCB4;ABCB4 C00157
ABCB4	GEM	C00504	C00504 ABCB4;ABCB4 C00504
ABCB4	GEM	C04317	C04317 ABCB4;ABCB4 C04317
ABCB4	GEM	C04598	C04598 ABCB4;ABCB4 C04598
ABCB4	GEM	C04230	C04230 ABCB4;ABCB4 C04230
ABCB5	BRENDA	C00002	C00002 ABCB5
ABCB5	BRENDA	C00001	C00001 ABCB5
ABCB5	BRENDA	C00008	ABCB5 C00008
ABCB5	BRENDA	C00009	ABCB5 C00009
ABCB6	GEM	C01079	C01079 ABCB6;ABCB6 C01079
ABCB6	GEM	C02191	C02191 ABCB6;ABCB6 C02191
ABCB6	GEM	C00032	C00032 ABCB6;ABCB6 C00032
ABCB6	GEM	C00002	C00002 ABCB6
ABCB6	GEM	C05770	C05770 ABCB6;ABCB6 C05770
ABCB6	GEM	C00001	C00001 ABCB6
ABCB6	GEM	C00008	ABCB6 C00008
ABCB6	GEM	C00080	ABCB6 C00080
ABCB6	GEM	C00009	ABCB6 C00009
ABCB8	BRENDA	C00002	C00002 ABCB8
ABCB8	BRENDA	C00001	C00001 ABCB8
ABCB8	BRENDA	C00008	ABCB8 C00008
ABCB8	BRENDA	C00009	ABCB8 C00009
ABCB9	BRENDA	C00002	C00002 ABCB9
ABCB9	BRENDA	C00001	C00001 ABCB9
ABCB9	BRENDA	C00008	ABCB9 C00008
ABCB9	BRENDA	C00009	ABCB9 C00009
ABCC1	GEM	C00143	C00143 ABCC1;ABCC1 C00143
ABCC1	Reactome &GEM	C02166	C02166 ABCC1;ABCC1 C02166
ABCC1	Reactome&BRENDA &GEM	C00002	C00002 ABCC1
ABCC1	Reactome&BRENDA &GEM	C00001	C00001 ABCC1
ABCC1	Reactome&BRENDA &GEM	C00009	ABCC1 C00009
ABCC1	Reactome&BRENDA &GEM	C00008	ABCC1 C00008
ABCC1	GEM	C02528	C02528 ABCC1;ABCC1 C02528
ABCC1	GEM	C00080	ABCC1 C00080
ABCC1	GEM	C05465	C05465 ABCC1;ABCC1 C05465
ABCC1	GEM	C05787	C05787 ABCC1;ABCC1 C05787
ABCC1	GEM	C03374	C03374 ABCC1;ABCC1 C03374
ABCC1	GEM	C03642	C03642 ABCC1;ABCC1 C03642
ABCC1	GEM	C11135	C11135 ABCC1;ABCC1 C11135
ABCC1	GEM	C11136	C11136 ABCC1;ABCC1 C11136
ABCC1	GEM	C05504	C05504 ABCC1;ABCC1 C05504
ABCC1	GEM	C11134	C11134 ABCC1;ABCC1 C11134
ABCC1	GEM	C00504	C00504 ABCC1;ABCC1 C00504
ABCC1	GEM	C06127	C06127 ABCC1;ABCC1 C06127
ABCC1	GEM	C00550	C00550 ABCC1;ABCC1 C00550
ABCC1	GEM	C06124	C06124 ABCC1;ABCC1 C06124
ABCC10	BRENDA	C00002	C00002 ABCC10
ABCC10	BRENDA	C00001	C00001 ABCC10
ABCC10	BRENDA	C00008	ABCC10 C00008
ABCC10	BRENDA	C00009	ABCC10 C00009
ABCC11	GEM	C00143	C00143 ABCC11;ABCC11 C00143
ABCC11	GEM	C05457	C05457 ABCC11;ABCC11 C05457
ABCC11	GEM	C04722	C04722 ABCC11;ABCC11 C04722
ABCC11	GEM	C05444	C05444 ABCC11;ABCC11 C05444
ABCC11	GEM	C04554	C04554 ABCC11;ABCC11 C04554
ABCC11	GEM	C00002	C00002 ABCC11
ABCC11	GEM	C01921	C01921 ABCC11;ABCC11 C01921
ABCC11	GEM	C00001	C00001 ABCC11
ABCC11	GEM	C00008	ABCC11 C00008
ABCC11	GEM	C00080	ABCC11 C00080
ABCC11	GEM	C00009	ABCC11 C00009
ABCC11	GEM	C05122	C05122 ABCC11;ABCC11 C05122
ABCC11	GEM	C04555	C04555 ABCC11;ABCC11 C04555
ABCC11	GEM	C00575	C00575 ABCC11;ABCC11 C00575
ABCC11	GEM	C00942	C00942 ABCC11;ABCC11 C00942
ABCC11	GEM	C02538	C02538 ABCC11;ABCC11 C02538
ABCC11	GEM	C00504	C00504 ABCC11;ABCC11 C00504
ABCC11	GEM	C03990	C03990 ABCC11;ABCC11 C03990
ABCC11	GEM	C04483	C04483 ABCC11;ABCC11 C04483
ABCC11	GEM	C05463	C05463 ABCC11;ABCC11 C05463
ABCC11	GEM	C05455	C05455 ABCC11;ABCC11 C05455
ABCC2	GEM	C00143	C00143 ABCC2;ABCC2 C00143
ABCC2	GEM	C15516	C15516 ABCC2;ABCC2 C15516
ABCC2	BRENDA &GEM	C00002	C00002 ABCC2
ABCC2	BRENDA &GEM	C00001	C00001 ABCC2
ABCC2	BRENDA &GEM	C00008	ABCC2 C00008
ABCC2	BRENDA &GEM	C00009	ABCC2 C00009
ABCC2	GEM	C02528	C02528 ABCC2;ABCC2 C02528
ABCC2	GEM	C00080	ABCC2 C00080
ABCC2	GEM	C05787	C05787 ABCC2;ABCC2 C05787
ABCC2	GEM	C03374	C03374 ABCC2;ABCC2 C03374
ABCC2	GEM	C00504	C00504 ABCC2;ABCC2 C00504
ABCC2	GEM	C05769	C05769 ABCC2;ABCC2 C05769
ABCC2	GEM	C05770	C05770 ABCC2;ABCC2 C05770
ABCC2	GEM	C17649	C17649 ABCC2;ABCC2 C17649
ABCC3	GEM	C05457	C05457 ABCC3;ABCC3 C05457
ABCC3	GEM	C15516	C15516 ABCC3;ABCC3 C15516
ABCC3	GEM	C04722	C04722 ABCC3;ABCC3 C04722
ABCC3	GEM	C05444	C05444 ABCC3;ABCC3 C05444
ABCC3	GEM	C04554	C04554 ABCC3;ABCC3 C04554
ABCC3	Reactome&BRENDA &GEM	C00002	C00002 ABCC3
ABCC3	Reactome&BRENDA &GEM	C00009	ABCC3 C00009
ABCC3	Reactome&BRENDA &GEM	C00008	ABCC3 C00008
ABCC3	BRENDA &GEM	C00001	C00001 ABCC3
ABCC3	GEM	C01921	C01921 ABCC3;ABCC3 C01921
ABCC3	GEM	C00080	ABCC3 C00080
ABCC3	GEM	C05122	C05122 ABCC3;ABCC3 C05122
ABCC3	GEM	C05465	C05465 ABCC3;ABCC3 C05465
ABCC3	GEM	C05466	C05466 ABCC3;ABCC3 C05466
ABCC3	GEM	C05787	C05787 ABCC3;ABCC3 C05787
ABCC3	GEM	C11133	C11133 ABCC3;ABCC3 C11133
ABCC3	GEM	C00695	C00695 ABCC3;ABCC3 C00695
ABCC3	GEM	C03990	C03990 ABCC3;ABCC3 C03990
ABCC3	GEM	C04483	C04483 ABCC3;ABCC3 C04483
ABCC3	GEM	C05463	C05463 ABCC3;ABCC3 C05463
ABCC3	GEM	C05455	C05455 ABCC3;ABCC3 C05455
ABCC3	GEM	C17649	C17649 ABCC3;ABCC3 C17649
ABCC4	GEM	C00143	C00143 ABCC4;ABCC4 C00143
ABCC4	BRENDA &GEM	C00002	C00002 ABCC4
ABCC4	BRENDA &GEM	C00001	C00001 ABCC4
ABCC4	BRENDA &GEM	C00008	ABCC4 C00008
ABCC4	BRENDA &GEM	C00009	ABCC4 C00009
ABCC4	GEM	C01921	C01921 ABCC4;ABCC4 C01921
ABCC4	GEM	C00080	ABCC4 C00080
ABCC4	GEM	C05122	C05122 ABCC4;ABCC4 C05122
ABCC4	GEM	C05465	C05465 ABCC4;ABCC4 C05465
ABCC4	GEM	C05466	C05466 ABCC4;ABCC4 C05466
ABCC4	GEM	C00366	C00366 ABCC4;ABCC4 C00366
ABCC4	GEM	C05503	C05503 ABCC4;ABCC4 C05503
ABCC4	GEM	C00575	C00575 ABCC4;ABCC4 C00575
ABCC4	GEM	C00942	C00942 ABCC4;ABCC4 C00942
ABCC4	GEM	C04741	C04741 ABCC4;ABCC4 C04741
ABCC4	GEM	C00584	C00584 ABCC4;ABCC4 C00584
ABCC4	GEM	C00504	C00504 ABCC4;ABCC4 C00504
ABCC5	GEM	C00143	C00143 ABCC5;ABCC5 C00143
ABCC5	BRENDA &GEM	C00002	C00002 ABCC5
ABCC5	BRENDA &GEM	C00001	C00001 ABCC5
ABCC5	BRENDA &GEM	C00008	ABCC5 C00008
ABCC5	BRENDA &GEM	C00009	ABCC5 C00009
ABCC5	GEM	C00051	C00051 ABCC5;ABCC5 C00051
ABCC5	GEM	C00080	ABCC5 C00080
ABCC5	GEM	C00575	C00575 ABCC5;ABCC5 C00575
ABCC5	GEM	C00942	C00942 ABCC5;ABCC5 C00942
ABCC5	GEM	C00504	C00504 ABCC5;ABCC5 C00504
ABCC6	BRENDA	C00002	C00002 ABCC6
ABCC6	BRENDA	C00001	C00001 ABCC6
ABCC6	BRENDA	C00008	ABCC6 C00008
ABCC6	BRENDA	C00009	ABCC6 C00009
ABCC8	Reactome	C00002	C00002 ABCC8
ABCC8	Reactome	C00008	ABCC8 C00008
ABCC8	Reactome	C00305	ABCC8 C00305
ABCD1	GEM	C16167	C16167 ABCD1;ABCD1 C16167
ABCD1	GEM	C16171	C16171 ABCD1;ABCD1 C16171
ABCD1	GEM	C16173	C16173 ABCD1;ABCD1 C16173
ABCD1	GEM	C16172	C16172 ABCD1;ABCD1 C16172
ABCD1	GEM	C16168	C16168 ABCD1;ABCD1 C16168
ABCD1	Reactome &GEM	C00009	ABCD1 C00009
ABCD1	Reactome	C01194	ABCD1 C01194
ABCD1	GEM	C00002	C00002 ABCD1
ABCD1	GEM	C01794	C01794 ABCD1;ABCD1 C01794
ABCD1	GEM	C00001	C00001 ABCD1
ABCD1	GEM	C00008	ABCD1 C00008
ABCD1	GEM	C00080	ABCD1 C00080
ABCD1	GEM	C00100	C00100 ABCD1;ABCD1 C00100
ABCD1	GEM	C00154	C00154 ABCD1;ABCD1 C00154
ABCD1	GEM	C02050	C02050 ABCD1;ABCD1 C02050
ABCD1	GEM	C02249	C02249 ABCD1;ABCD1 C02249
ABCD1	GEM	C16529	C16529 ABCD1;ABCD1 C16529
ABCD1	GEM	C16532	C16532 ABCD1;ABCD1 C16532
ABCD1	GEM	C00219	C00219 ABCD1;ABCD1 C00219
ABCD1	GEM	C00249	C00249 ABCD1;ABCD1 C00249
ABCD1	GEM	C16528	C16528 ABCD1;ABCD1 C16528
ABCD1	GEM	C00412	C00412 ABCD1;ABCD1 C00412
ABCD1	GEM	C16163	C16163 ABCD1;ABCD1 C16163
ABCD2	GEM	C16173	C16173 ABCD2;ABCD2 C16173
ABCD2	GEM	C00002	C00002 ABCD2
ABCD2	GEM	C00001	C00001 ABCD2
ABCD2	GEM	C00008	ABCD2 C00008
ABCD2	GEM	C00080	ABCD2 C00080
ABCD2	GEM	C00009	ABCD2 C00009
ABCD2	GEM	C16528	C16528 ABCD2;ABCD2 C16528
ABCD2	GEM	C16529	C16529 ABCD2;ABCD2 C16529
ABCD2	GEM	C16532	C16532 ABCD2;ABCD2 C16532
ABCD3	GEM	C04722	C04722 ABCD3;ABCD3 C04722
ABCD3	GEM	C04554	C04554 ABCD3;ABCD3 C04554
ABCD3	GEM	C00002	C00002 ABCD3
ABCD3	GEM	C00001	C00001 ABCD3
ABCD3	GEM	C00008	ABCD3 C00008
ABCD3	GEM	C00080	ABCD3 C00080
ABCD3	GEM	C00009	ABCD3 C00009
ABCD3	GEM	C02060	C02060 ABCD3;ABCD3 C02060
ABCD4	Reactome	C00002	C00002 ABCD4
ABCD4	Reactome	C00001	C00001 ABCD4
ABCD4	Reactome	C00009	ABCD4 C00009
ABCD4	Reactome	C00008	ABCD4 C00008
ABCG1	GEM	C00002	C00002 ABCG1
ABCG1	GEM	C00187	C00187 ABCG1;ABCG1 C00187
ABCG1	GEM	C00001	C00001 ABCG1
ABCG1	GEM	C00008	ABCG1 C00008
ABCG1	GEM	C00080	ABCG1 C00080
ABCG1	GEM	C00009	ABCG1 C00009
ABCG2	GEM	C00143	C00143 ABCG2;ABCG2 C00143
ABCG2	Reactome&BRENDA &GEM	C00002	C00002 ABCG2
ABCG2	Reactome&BRENDA &GEM	C00001	C00001 ABCG2
ABCG2	Reactome&BRENDA &GEM	C00008	ABCG2 C00008
ABCG2	Reactome&BRENDA &GEM	C00009	ABCG2 C00009
ABCG2	GEM	C00504	C00504 ABCG2;ABCG2 C00504
ABCG2	GEM	C00080	ABCG2 C00080
ABCG2	GEM	C00032	C00032 ABCG2;ABCG2 C00032
ABCG2	GEM	C02191	C02191 ABCG2;ABCG2 C02191
ABCG5	GEM	C00002	C00002 ABCG5
ABCG5	GEM	C00187	C00187 ABCG5;ABCG5 C00187
ABCG5	GEM	C00001	C00001 ABCG5
ABCG5	GEM	C00008	ABCG5 C00008
ABCG5	GEM	C00080	ABCG5 C00080
ABCG5	GEM	C00009	ABCG5 C00009
ABCG8	GEM	C00002	C00002 ABCG8
ABCG8	GEM	C00187	C00187 ABCG8;ABCG8 C00187
ABCG8	GEM	C00001	C00001 ABCG8
ABCG8	GEM	C00008	ABCG8 C00008
ABCG8	GEM	C00080	ABCG8 C00080
ABCG8	GEM	C00009	ABCG8 C00009
ABHD10	Reactome	C00001	C00001 ABHD10
ABHD12	GEM	C01885	C01885 ABHD12
ABHD12	GEM	C00001	C00001 ABHD12
ABHD12	GEM	C00116	ABHD12 C00116
ABHD12	GEM	C00080	ABHD12 C00080
ABHD12	GEM	C00162	ABHD12 C00162
ABHD14A-ACY1	KEGG &GEM	C00077	ABHD14A-ACY1 C00077;C00077 ABHD14A-ACY1
ABHD14A-ACY1	GEM	C00001	C00001 ABHD14A-ACY1;ABHD14A-ACY1 C00001
ABHD14A-ACY1	GEM	C00437	C00437 ABHD14A-ACY1;ABHD14A-ACY1 C00437
ABHD14A-ACY1	GEM	C00033	C00033 ABHD14A-ACY1;ABHD14A-ACY1 C00033
ABHD14A-ACY1	GEM	C00041	C00041 ABHD14A-ACY1;ABHD14A-ACY1 C00041
ABHD14A-ACY1	GEM	C02712	C02712 ABHD14A-ACY1;ABHD14A-ACY1 C02712
ABHD14A-ACY1	GEM	C00073	C00073 ABHD14A-ACY1;ABHD14A-ACY1 C00073
ABHD14B	Reactome	C00001	C00001 ABHD14B
ABHD14B	Reactome	C00246	ABHD14B C00246
ABHD3	Reactome	C00001	C00001 ABHD3
ABHD4	Reactome	C00001	C00001 ABHD4
ABHD5	GEM	C00681	C00681 ABHD5
ABHD5	GEM	C00040	C00040 ABHD5
ABHD5	GEM	C00010	ABHD5 C00010
ABHD5	GEM	C00416	ABHD5 C00416
ABHD6	GEM	C01885	C01885 ABHD6
ABHD6	GEM	C00001	C00001 ABHD6
ABHD6	GEM	C00116	ABHD6 C00116
ABHD6	GEM	C00080	ABHD6 C00080
ABHD6	GEM	C00162	ABHD6 C00162
ABL1	BRENDA &GEM	C00002	C00002 ABL1
ABL1	BRENDA &GEM	C00008	ABL1 C00008
ABL1	GEM	C00080	ABL1 C00080
ABL2	BRENDA &GEM	C00002	C00002 ABL2
ABL2	BRENDA &GEM	C00008	ABL2 C00008
ABL2	GEM	C00080	ABL2 C00080
ABO	KEGG &GEM	G00055	G00055 ABO;ABO G00055;G00055 ABO
ABO	KEGG &GEM	G00052	ABO G00052;ABO G00052
ABO	KEGG &GEM	G00058	ABO G00058;G00058 ABO
ABO	KEGG	G00079	ABO G00079
ABO	KEGG &GEM	G00074	ABO G00074;G00074 ABO
ABO	KEGG &GEM	G00071	ABO G00071;G00071 ABO;G00071 ABO
ABO	KEGG &GEM	C06131	C06131 ABO
ABO	KEGG &GEM	G00042	ABO G00042;ABO G00042
ABO	KEGG	G00039	G00039 ABO;ABO G00039
ABO	GEM	C00203	C00203 ABO
ABO	GEM	C00080	ABO C00080
ABO	GEM	C00015	ABO C00015
ABO	GEM	C00052	C00052 ABO
ABO	GEM	C06130	ABO C06130
ABO	GEM	C06132	ABO C06132
ABO	GEM	G00059	ABO G00059
ABO	GEM	G00083	ABO G00083
ABO	GEM	G00072	ABO G00072
ABO	GEM	G00075	ABO G00075
ABTB2	GEM	C00007	ABTB2 C00007
ACAA1	GEM	C07296	ACAA1 C07296;C07296 ACAA1
ACAA1	GEM	C16170	C16170 ACAA1;ACAA1 C16170
ACAA1	GEM	C16166	C16166 ACAA1
ACAA1	GEM	C16164	C16164 ACAA1
ACAA1	GEM	C14770	C14770 ACAA1
ACAA1	GEM	C16179	C16179 ACAA1
ACAA1	GEM	C16180	C16180 ACAA1
ACAA1	GEM	C14771	C14771 ACAA1
ACAA1	GEM	C16645	C16645 ACAA1
ACAA1	GEM	C05450	ACAA1 C05450;C05450 ACAA1
ACAA1	GEM	C05448	ACAA1 C05448;C05448 ACAA1
ACAA1	GEM	C05460	C05460 ACAA1
ACAA1	GEM	C05467	ACAA1 C05467;C05467 ACAA1
ACAA1	GEM	C05449	ACAA1 C05449;C05449 ACAA1
ACAA1	GEM	C05447	C05447 ACAA1
ACAA1	GEM	C04554	C04554 ACAA1;ACAA1 C04554
ACAA1	GEM	C16169	ACAA1 C16169;C16169 ACAA1
ACAA1	GEM	C16173	ACAA1 C16173;C16173 ACAA1
ACAA1	GEM	C16165	C16165 ACAA1
ACAA1	Reactome &GEM	C00010	C00010 ACAA1;ACAA1 C00010
ACAA1	Reactome&KEGG &GEM	C00024	ACAA1 C00024;C00024 ACAA1
ACAA1	KEGG &GEM	C05269	ACAA1 C05269;C05269 ACAA1
ACAA1	KEGG &GEM	C00136	C00136 ACAA1;ACAA1 C00136
ACAA1	KEGG &GEM	C05270	C05270 ACAA1;ACAA1 C05270
ACAA1	KEGG &GEM	C05267	ACAA1 C05267;C05267 ACAA1
ACAA1	KEGG &GEM	C01944	C01944 ACAA1;ACAA1 C01944
ACAA1	KEGG &GEM	C05265	ACAA1 C05265;C05265 ACAA1
ACAA1	KEGG &GEM	C05274	C05274 ACAA1;ACAA1 C05274
ACAA1	KEGG &GEM	C05263	ACAA1 C05263;C05263 ACAA1
ACAA1	KEGG &GEM	C01832	C01832 ACAA1;ACAA1 C01832
ACAA1	KEGG &GEM	C05261	ACAA1 C05261;C05261 ACAA1
ACAA1	KEGG &GEM	C02593	C02593 ACAA1;ACAA1 C02593
ACAA1	KEGG &GEM	C05259	ACAA1 C05259;C05259 ACAA1
ACAA1	KEGG &GEM	C00100	ACAA1 C00100;C00100 ACAA1
ACAA1	KEGG	C03344	ACAA1 C03344
ACAA1	KEGG	C16331	C16331 ACAA1
ACAA1	KEGG	C16335	C16335 ACAA1
ACAA1	GEM	C00003	C00003 ACAA1;ACAA1 C00003
ACAA1	GEM	C00080	C00080 ACAA1;ACAA1 C00080
ACAA1	GEM	C00004	C00004 ACAA1;ACAA1 C00004
ACAA1	GEM	C00002	C00002 ACAA1
ACAA1	GEM	C00007	C00007 ACAA1
ACAA1	GEM	C00020	ACAA1 C00020
ACAA1	GEM	C00027	ACAA1 C00027
ACAA1	GEM	C00013	ACAA1 C00013
ACAA1	GEM	C00001	C00001 ACAA1
ACAA1	GEM	C16529	ACAA1 C16529;C16529 ACAA1
ACAA1	GEM	C16528	ACAA1 C16528;C16528 ACAA1
ACAA1	GEM	C02041	ACAA1 C02041
ACAA1	GEM	C00412	ACAA1 C00412
ACAA1	GEM	C16216	ACAA1 C16216;C16216 ACAA1
ACAA1	GEM	C00154	ACAA1 C00154;C00154 ACAA1
ACAA1	GEM	C05258	C05258 ACAA1
ACAA1	GEM	C05260	C05260 ACAA1
ACAA1	GEM	C05262	C05262 ACAA1
ACAA1	GEM	C05264	C05264 ACAA1
ACAA1	GEM	C05266	C05266 ACAA1
ACAA1	GEM	C05268	C05268 ACAA1
ACAA1	GEM	C01144	C01144 ACAA1
ACAA1	GEM	C00332	ACAA1 C00332
ACAA1	GEM	C16532	ACAA1 C16532;C16532 ACAA1
ACAA1	GEM	C16531	ACAA1 C16531
ACAA1	GEM	C00510	ACAA1 C00510
ACAA1	GEM	C02944	ACAA1 C02944
ACAA1	GEM	C07297	ACAA1 C07297;C07297 ACAA1
ACAA1	GEM	C16162	C16162 ACAA1
ACAA1	GEM	C16163	C16163 ACAA1
ACAA1	GEM	C01794	ACAA1 C01794
ACAA1	GEM	C05337	ACAA1 C05337
ACAA1	GEM	C05275	C05275 ACAA1
ACAA1	GEM	C03221	C03221 ACAA1
ACAA1	GEM	C05271	C05271 ACAA1
ACAA1	GEM	C00091	ACAA1 C00091
ACAA1	GEM	C00005	C00005 ACAA1
ACAA1	GEM	C00006	ACAA1 C00006
ACAA1	GEM	C05280	ACAA1 C05280
ACAA2	GEM	C16170	C16170 ACAA2
ACAA2	GEM	C16166	C16166 ACAA2
ACAA2	GEM	C16164	C16164 ACAA2
ACAA2	GEM	C14770	C14770 ACAA2
ACAA2	GEM	C16179	C16179 ACAA2
ACAA2	GEM	C16180	C16180 ACAA2
ACAA2	GEM	C14771	C14771 ACAA2
ACAA2	GEM	C16645	C16645 ACAA2
ACAA2	GEM	C04554	C04554 ACAA2;ACAA2 C04554
ACAA2	GEM	C16173	C16173 ACAA2
ACAA2	GEM	C16169	C16169 ACAA2
ACAA2	GEM	C16165	C16165 ACAA2
ACAA2	Reactome&KEGG&BRENDA &GEM	C00024	C00024 ACAA2;ACAA2 C00024
ACAA2	Reactome&BRENDA &GEM	C00010	ACAA2 C00010;C00010 ACAA2
ACAA2	KEGG &GEM	C05269	C05269 ACAA2;ACAA2 C05269
ACAA2	KEGG &GEM	C05270	ACAA2 C05270;C05270 ACAA2
ACAA2	KEGG &GEM	C05267	C05267 ACAA2;ACAA2 C05267
ACAA2	KEGG &GEM	C01944	ACAA2 C01944;C01944 ACAA2
ACAA2	KEGG &GEM	C05265	C05265 ACAA2;ACAA2 C05265
ACAA2	KEGG &GEM	C05274	ACAA2 C05274;C05274 ACAA2
ACAA2	KEGG &GEM	C05263	C05263 ACAA2;ACAA2 C05263
ACAA2	KEGG &GEM	C01832	ACAA2 C01832;C01832 ACAA2
ACAA2	KEGG &GEM	C05261	C05261 ACAA2;ACAA2 C05261
ACAA2	KEGG &GEM	C02593	ACAA2 C02593;C02593 ACAA2
ACAA2	KEGG &GEM	C05259	C05259 ACAA2;ACAA2 C05259
ACAA2	KEGG&BRENDA	C00264	ACAA2 C00264
ACAA2	KEGG &GEM	C00136	C00136 ACAA2;ACAA2 C00136
ACAA2	KEGG &GEM	C00100	ACAA2 C00100;C00100 ACAA2
ACAA2	KEGG &GEM	C03344	ACAA2 C03344;C03344 ACAA2
ACAA2	BRENDA	C00332	ACAA2 C00332
ACAA2	BRENDA	C00040	C00040 ACAA2
ACAA2	GEM	C00002	C00002 ACAA2
ACAA2	GEM	C00003	C00003 ACAA2
ACAA2	GEM	C00007	C00007 ACAA2
ACAA2	GEM	C00020	ACAA2 C00020
ACAA2	GEM	C00027	ACAA2 C00027
ACAA2	GEM	C00004	ACAA2 C00004
ACAA2	GEM	C00013	ACAA2 C00013
ACAA2	GEM	C00080	C00080 ACAA2;ACAA2 C00080
ACAA2	GEM	C02041	ACAA2 C02041
ACAA2	GEM	C00412	ACAA2 C00412
ACAA2	GEM	C16216	C16216 ACAA2
ACAA2	GEM	C00154	ACAA2 C00154
ACAA2	GEM	C16162	C16162 ACAA2
ACAA2	GEM	C16163	C16163 ACAA2
ACAA2	GEM	C01942	ACAA2 C01942
ACAA2	GEM	C00888	ACAA2 C00888
ACAA2	GEM	C00510	ACAA2 C00510
ACAA2	GEM	C02944	ACAA2 C02944
ACAA2	GEM	C00630	ACAA2 C00630
ACAA2	GEM	C05275	C05275 ACAA2
ACAA2	GEM	C00001	C00001 ACAA2
ACAA2	GEM	C00016	C00016 ACAA2
ACAA2	GEM	C01352	ACAA2 C01352
ACAA2	GEM	C05271	C05271 ACAA2
ACAA2	GEM	C05280	ACAA2 C05280
ACACA	Reactome &GEM	C00288	C00288 ACACA
ACACA	Reactome&KEGG&BRENDA &GEM	C00024	C00024 ACACA;ACACA C00024
ACACA	Reactome&BRENDA &GEM	C00002	C00002 ACACA
ACACA	Reactome&KEGG&BRENDA &GEM	C00083	ACACA C00083;C00083 ACACA
ACACA	Reactome&BRENDA &GEM	C00009	ACACA C00009
ACACA	Reactome&BRENDA &GEM	C00008	ACACA C00008
ACACA	GEM	C00080	ACACA C00080
ACACA	GEM	C06250	C06250 ACACA;ACACA C06250
ACACA	GEM	C04419	ACACA C04419;C04419 ACACA
ACACB	Reactome &GEM	C00288	C00288 ACACB
ACACB	Reactome&KEGG&BRENDA &GEM	C00024	C00024 ACACB;ACACB C00024
ACACB	Reactome&BRENDA &GEM	C00002	C00002 ACACB
ACACB	Reactome&BRENDA &GEM	C00008	ACACB C00008
ACACB	Reactome&KEGG&BRENDA &GEM	C00083	ACACB C00083;C00083 ACACB
ACACB	Reactome&BRENDA &GEM	C00009	ACACB C00009
ACACB	GEM	C00080	ACACB C00080
ACACB	GEM	C06250	C06250 ACACB;ACACB C06250
ACACB	GEM	C04419	ACACB C04419;C04419 ACACB
ACAD10	Reactome &GEM	C00016	C00016 ACAD10
ACAD10	Reactome &GEM	C01352	ACAD10 C01352
ACAD10	GEM	C00100	C00100 ACAD10
ACAD10	GEM	C00894	ACAD10 C00894
ACAD10	GEM	C00136	C00136 ACAD10
ACAD10	GEM	C00877	ACAD10 C00877
ACAD11	Reactome &GEM	C00016	C00016 ACAD11
ACAD11	Reactome &GEM	C01352	ACAD11 C01352
ACAD11	GEM	C00100	C00100 ACAD11
ACAD11	GEM	C00894	ACAD11 C00894
ACAD11	GEM	C00136	C00136 ACAD11
ACAD11	GEM	C00877	ACAD11 C00877
ACAD8	Reactome&KEGG	C00630	C00630 ACAD8;ACAD8 C00630
ACAD8	Reactome &GEM	C00016	C00016 ACAD8
ACAD8	Reactome&KEGG	C03460	ACAD8 C03460
ACAD8	Reactome &GEM	C01352	ACAD8 C01352
ACAD8	GEM	C00100	C00100 ACAD8
ACAD8	GEM	C00894	ACAD8 C00894
ACAD8	GEM	C00136	C00136 ACAD8
ACAD8	GEM	C00877	ACAD8 C00877
ACAD8	GEM	C00008	C00008 ACAD8;ACAD8 C00008
ACAD8	GEM	C00206	C00206 ACAD8;ACAD8 C00206
ACAD8	GEM	C00002	C00002 ACAD8;ACAD8 C00002
ACAD8	GEM	C00360	C00360 ACAD8;ACAD8 C00360
ACAD9	GEM	C16170	C16170 ACAD9
ACAD9	GEM	C16166	C16166 ACAD9
ACAD9	GEM	C16164	C16164 ACAD9
ACAD9	GEM	C16179	C16179 ACAD9
ACAD9	GEM	C16180	C16180 ACAD9
ACAD9	GEM	C16645	C16645 ACAD9
ACAD9	GEM	C16173	C16173 ACAD9
ACAD9	GEM	C16169	C16169 ACAD9
ACAD9	GEM	C16165	C16165 ACAD9
ACAD9	GEM	C00016	C00016 ACAD9
ACAD9	GEM	C00100	C00100 ACAD9
ACAD9	GEM	C00894	ACAD9 C00894
ACAD9	GEM	C01352	ACAD9 C01352
ACAD9	GEM	C00136	C00136 ACAD9
ACAD9	GEM	C00877	ACAD9 C00877
ACAD9	GEM	C00008	C00008 ACAD9;ACAD9 C00008
ACAD9	GEM	C00206	C00206 ACAD9;ACAD9 C00206
ACAD9	GEM	C00002	C00002 ACAD9;ACAD9 C00002
ACAD9	GEM	C00360	C00360 ACAD9;ACAD9 C00360
ACAD9	GEM	C02249	C02249 ACAD9
ACAD9	GEM	C03595	C03595 ACAD9
ACAD9	GEM	C03035	C03035 ACAD9
ACAD9	GEM	C00007	C00007 ACAD9
ACAD9	GEM	C00027	ACAD9 C00027
ACAD9	GEM	C16528	C16528 ACAD9
ACAD9	GEM	C02041	C02041 ACAD9
ACAD9	GEM	C00412	C00412 ACAD9
ACAD9	GEM	C16218	ACAD9 C16218
ACAD9	GEM	C00154	C00154 ACAD9
ACAD9	GEM	C05272	ACAD9 C05272
ACAD9	GEM	C02593	C02593 ACAD9
ACAD9	GEM	C05273	ACAD9 C05273
ACAD9	GEM	C01832	C01832 ACAD9
ACAD9	GEM	C03221	ACAD9 C03221
ACAD9	GEM	C05274	C05274 ACAD9
ACAD9	GEM	C05275	ACAD9 C05275
ACAD9	GEM	C01944	C01944 ACAD9
ACAD9	GEM	C05276	ACAD9 C05276
ACAD9	GEM	C16162	C16162 ACAD9
ACAD9	GEM	C16163	C16163 ACAD9
ACAD9	GEM	C01942	C01942 ACAD9
ACAD9	GEM	C16531	C16531 ACAD9
ACAD9	GEM	C00510	C00510 ACAD9
ACAD9	GEM	C02050	C02050 ACAD9
ACADL	GEM	C16170	C16170 ACADL
ACADL	GEM	C16166	C16166 ACADL
ACADL	GEM	C16164	C16164 ACADL
ACADL	GEM	C16179	C16179 ACADL
ACADL	GEM	C16180	C16180 ACADL
ACADL	GEM	C16645	C16645 ACADL
ACADL	GEM	C16173	C16173 ACADL
ACADL	GEM	C16169	C16169 ACADL
ACADL	GEM	C16165	C16165 ACADL
ACADL	Reactome &GEM	C01832	C01832 ACADL;ACADL C01832
ACADL	Reactome &GEM	C00016	C00016 ACADL;ACADL C00016
ACADL	Reactome &GEM	C01352	ACADL C01352;C01352 ACADL
ACADL	Reactome &GEM	C03221	ACADL C03221;C03221 ACADL
ACADL	Reactome &GEM	C02593	C02593 ACADL;ACADL C02593
ACADL	Reactome &GEM	C05273	ACADL C05273;C05273 ACADL
ACADL	Reactome &GEM	C02050	C02050 ACADL
ACADL	Reactome	C00003	C00003 ACADL
ACADL	Reactome	C00001	C00001 ACADL
ACADL	Reactome	C00010	C00010 ACADL
ACADL	Reactome	C00004	ACADL C00004
ACADL	Reactome	C00024	ACADL C00024
ACADL	Reactome	C00080	ACADL C00080
ACADL	KEGG	C05271	C05271 ACADL
ACADL	KEGG &GEM	C00154	ACADL C00154;C00154 ACADL
ACADL	KEGG	C05270	ACADL C05270
ACADL	KEGG	C05276	C05276 ACADL
ACADL	KEGG	C01944	ACADL C01944
ACADL	KEGG	C05275	C05275 ACADL
ACADL	KEGG	C05274	ACADL C05274
ACADL	KEGG &GEM	C05272	C05272 ACADL;ACADL C05272
ACADL	GEM	C02249	C02249 ACADL
ACADL	GEM	C03595	C03595 ACADL
ACADL	GEM	C03035	C03035 ACADL
ACADL	GEM	C00007	C00007 ACADL
ACADL	GEM	C00027	ACADL C00027
ACADL	GEM	C16528	C16528 ACADL
ACADL	GEM	C02041	C02041 ACADL
ACADL	GEM	C00412	C00412 ACADL
ACADL	GEM	C16218	ACADL C16218
ACADL	GEM	C16162	C16162 ACADL
ACADL	GEM	C16163	C16163 ACADL
ACADL	GEM	C16531	C16531 ACADL
ACADL	GEM	C00510	C00510 ACADL
ACADL	GEM	C00399	C00399 ACADL
ACADL	GEM	C00390	ACADL C00390
ACADL	Reactome	C05280	ACADL C05280
ACADL	Reactome	C05279	C05279 ACADL
ACADM	GEM	C16170	C16170 ACADM
ACADM	GEM	C16166	C16166 ACADM
ACADM	GEM	C16164	C16164 ACADM
ACADM	GEM	C16179	C16179 ACADM
ACADM	GEM	C16180	C16180 ACADM
ACADM	GEM	C16645	C16645 ACADM
ACADM	GEM	C16173	C16173 ACADM
ACADM	GEM	C16169	C16169 ACADM
ACADM	GEM	C16165	C16165 ACADM;ACADM C16165
ACADM	Reactome &GEM	C00016	C00016 ACADM;ACADM C00016
ACADM	Reactome &GEM	C05274	C05274 ACADM;ACADM C05274
ACADM	Reactome &GEM	C01352	ACADM C01352;C01352 ACADM
ACADM	Reactome &GEM	C05275	ACADM C05275;C05275 ACADM
ACADM	Reactome &GEM	C01944	C01944 ACADM;ACADM C01944
ACADM	Reactome &GEM	C05276	ACADM C05276;C05276 ACADM
ACADM	KEGG &GEM	C00877	C00877 ACADM;ACADM C00877
ACADM	KEGG	C05271	C05271 ACADM
ACADM	KEGG &GEM	C00154	ACADM C00154;C00154 ACADM
ACADM	KEGG &GEM	C00136	ACADM C00136;C00136 ACADM
ACADM	KEGG &GEM	C05270	ACADM C05270;C05270 ACADM
ACADM	KEGG &GEM	C03221	C03221 ACADM;ACADM C03221
ACADM	KEGG &GEM	C01832	ACADM C01832;C01832 ACADM
ACADM	KEGG &GEM	C05273	C05273 ACADM;ACADM C05273
ACADM	KEGG &GEM	C02593	ACADM C02593;C02593 ACADM
ACADM	KEGG &GEM	C05272	C05272 ACADM;ACADM C05272
ACADM	KEGG	C02939	C02939 ACADM
ACADM	KEGG	C03069	C03069 ACADM
ACADM	KEGG	C03345	C03345 ACADM
ACADM	KEGG	C15980	C15980 ACADM
ACADM	KEGG	C00630	ACADM C00630;C00630 ACADM
ACADM	KEGG	C03460	C03460 ACADM
ACADM	KEGG &GEM	C00894	ACADM C00894
ACADM	KEGG &GEM	C00100	ACADM C00100;C00100 ACADM
ACADM	GEM	C00008	C00008 ACADM;ACADM C00008
ACADM	GEM	C00206	C00206 ACADM;ACADM C00206
ACADM	GEM	C00002	C00002 ACADM;ACADM C00002
ACADM	GEM	C00360	C00360 ACADM;ACADM C00360
ACADM	GEM	C00399	C00399 ACADM
ACADM	GEM	C00390	ACADM C00390
ACADM	GEM	C02249	C02249 ACADM;ACADM C02249
ACADM	GEM	C03595	C03595 ACADM
ACADM	GEM	C03035	C03035 ACADM;ACADM C03035
ACADM	GEM	C00007	C00007 ACADM
ACADM	GEM	C00027	ACADM C00027
ACADM	GEM	C16528	C16528 ACADM
ACADM	GEM	C02041	C02041 ACADM
ACADM	GEM	C00412	C00412 ACADM;ACADM C00412
ACADM	GEM	C16218	ACADM C16218;C16218 ACADM
ACADM	GEM	C16162	C16162 ACADM
ACADM	GEM	C16163	C16163 ACADM;ACADM C16163
ACADM	GEM	C01942	C01942 ACADM
ACADM	GEM	C16531	C16531 ACADM
ACADM	GEM	C00510	C00510 ACADM
ACADM	GEM	C02050	C02050 ACADM
ACADM	GEM	C00010	C00010 ACADM
ACADM	GEM	C00001	C00001 ACADM
ACADM	GEM	C00003	C00003 ACADM
ACADM	GEM	C00024	ACADM C00024
ACADM	GEM	C00004	ACADM C00004
ACADM	GEM	C00080	ACADM C00080
ACADM	GEM	C05264	ACADM C05264
ACADM	GEM	C05262	ACADM C05262
ACADS	GEM	C16170	C16170 ACADS
ACADS	GEM	C16164	C16164 ACADS
ACADS	GEM	C16173	C16173 ACADS
ACADS	GEM	C16169	C16169 ACADS
ACADS	GEM	C16165	C16165 ACADS;ACADS C16165
ACADS	Reactome &GEM	C00016	C00016 ACADS
ACADS	Reactome&BRENDA &GEM	C00136	C00136 ACADS;ACADS C00136
ACADS	Reactome&KEGG&BRENDA &GEM	C00877	ACADS C00877;C00877 ACADS
ACADS	Reactome &GEM	C01352	ACADS C01352
ACADS	Reactome&BRENDA	C05270	C05270 ACADS;ACADS C05270
ACADS	Reactome	C05271	ACADS C05271;C05271 ACADS
ACADS	KEGG &GEM	C03345	C03345 ACADS;ACADS C03345
ACADS	KEGG	C15980	C15980 ACADS
ACADS	KEGG &GEM	C00630	C00630 ACADS
ACADS	KEGG &GEM	C03460	C03460 ACADS;ACADS C03460
ACADS	BRENDA	C00888	C00888 ACADS
ACADS	BRENDA	C02451	ACADS C02451
ACADS	GEM	C00100	C00100 ACADS;ACADS C00100
ACADS	GEM	C00894	ACADS C00894
ACADS	GEM	C00399	C00399 ACADS;ACADS C00399
ACADS	GEM	C00390	C00390 ACADS;ACADS C00390
ACADS	GEM	C01033	C01033 ACADS;ACADS C01033
ACADS	GEM	C02593	C02593 ACADS
ACADS	GEM	C00154	C00154 ACADS;ACADS C00154
ACADS	GEM	C01944	ACADS C01944;C01944 ACADS
ACADS	GEM	C05272	C05272 ACADS
ACADS	GEM	C00010	C00010 ACADS
ACADS	GEM	C00001	C00001 ACADS
ACADS	GEM	C00003	C00003 ACADS
ACADS	GEM	C00412	C00412 ACADS;ACADS C00412
ACADS	GEM	C00024	ACADS C00024
ACADS	GEM	C00080	ACADS C00080
ACADS	GEM	C00004	ACADS C00004
ACADS	GEM	C16218	C16218 ACADS
ACADS	GEM	C00510	C00510 ACADS
ACADS	GEM	C02050	C02050 ACADS
ACADS	GEM	C16162	C16162 ACADS
ACADS	GEM	C03035	C03035 ACADS;ACADS C03035
ACADS	GEM	C16163	C16163 ACADS;ACADS C16163
ACADS	GEM	C02041	C02041 ACADS
ACADS	GEM	C03595	C03595 ACADS
ACADS	GEM	C02249	C02249 ACADS;ACADS C02249
ACADS	GEM	C00007	C00007 ACADS
ACADS	GEM	C00027	ACADS C00027
ACADSB	Reactome &GEM	C01033	C01033 ACADSB;ACADSB C01033
ACADSB	Reactome &GEM	C00016	C00016 ACADSB;ACADSB C00016
ACADSB	Reactome &GEM	C03345	ACADSB C03345;C03345 ACADSB
ACADSB	Reactome &GEM	C01352	ACADSB C01352;C01352 ACADSB
ACADSB	KEGG &GEM	C00877	C00877 ACADSB;ACADSB C00877
ACADSB	KEGG &GEM	C00136	C00136 ACADSB
ACADSB	KEGG &GEM	C05271	C05271 ACADSB;ACADSB C05271
ACADSB	KEGG &GEM	C05270	C05270 ACADSB
ACADSB	KEGG	C15980	C15980 ACADSB
ACADSB	KEGG &GEM	C00630	ACADSB C00630;C00630 ACADSB
ACADSB	KEGG &GEM	C03460	ACADSB C03460;C03460 ACADSB
ACADSB	GEM	C00100	C00100 ACADSB
ACADSB	GEM	C00894	ACADSB C00894
ACADSB	GEM	C03069	C03069 ACADSB;ACADSB C03069
ACADSB	GEM	C02939	C02939 ACADSB;ACADSB C02939
ACADSB	GEM	C00399	C00399 ACADSB;ACADSB C00399
ACADSB	GEM	C00390	C00390 ACADSB;ACADSB C00390
ACADSB	GEM	C00888	C00888 ACADSB
ACADVL	GEM	C16170	C16170 ACADVL
ACADVL	GEM	C16166	C16166 ACADVL
ACADVL	GEM	C16164	C16164 ACADVL
ACADVL	GEM	C16179	C16179 ACADVL
ACADVL	GEM	C16180	C16180 ACADVL
ACADVL	GEM	C16645	C16645 ACADVL
ACADVL	GEM	C16173	C16173 ACADVL
ACADVL	GEM	C16169	C16169 ACADVL
ACADVL	GEM	C16165	C16165 ACADVL
ACADVL	Reactome &GEM	C00016	C00016 ACADVL
ACADVL	Reactome &GEM	C00154	C00154 ACADVL;ACADVL C00154
ACADVL	Reactome &GEM	C01352	ACADVL C01352
ACADVL	Reactome&KEGG &GEM	C05272	ACADVL C05272
ACADVL	KEGG &GEM	C05273	C05273 ACADVL;ACADVL C05273
ACADVL	KEGG &GEM	C02593	ACADVL C02593;C02593 ACADVL
ACADVL	GEM	C00008	C00008 ACADVL;ACADVL C00008
ACADVL	GEM	C00206	C00206 ACADVL;ACADVL C00206
ACADVL	GEM	C00002	C00002 ACADVL;ACADVL C00002
ACADVL	GEM	C00360	C00360 ACADVL;ACADVL C00360
ACADVL	GEM	C02249	C02249 ACADVL
ACADVL	GEM	C03595	C03595 ACADVL
ACADVL	GEM	C03035	C03035 ACADVL
ACADVL	GEM	C00007	C00007 ACADVL;ACADVL C00007
ACADVL	GEM	C00027	ACADVL C00027
ACADVL	GEM	C16528	C16528 ACADVL
ACADVL	GEM	C02041	C02041 ACADVL
ACADVL	GEM	C00412	C00412 ACADVL
ACADVL	GEM	C16218	ACADVL C16218
ACADVL	GEM	C01832	C01832 ACADVL;ACADVL C01832
ACADVL	GEM	C03221	ACADVL C03221
ACADVL	GEM	C16162	C16162 ACADVL
ACADVL	GEM	C16163	C16163 ACADVL
ACADVL	GEM	C16531	C16531 ACADVL
ACADVL	GEM	C00510	C00510 ACADVL
ACADVL	GEM	C02050	C02050 ACADVL
ACADVL	GEM	C00399	C00399 ACADVL
ACADVL	GEM	C00390	ACADVL C00390
ACADVL	GEM	C00010	C00010 ACADVL
ACADVL	GEM	C00001	C00001 ACADVL
ACADVL	GEM	C00003	C00003 ACADVL
ACADVL	GEM	C00024	ACADVL C00024
ACADVL	GEM	C00080	ACADVL C00080
ACADVL	GEM	C00004	ACADVL C00004
ACADVL	GEM	C05260	ACADVL C05260
ACAT1	Reactome&KEGG	C00024	C00024 ACAT1;ACAT1 C00024
ACAT1	Reactome&KEGG &GEM	C00332	ACAT1 C00332;C00332 ACAT1
ACAT1	Reactome &GEM	C00010	ACAT1 C00010;C00010 ACAT1
ACAT1	Reactome	C03344	C03344 ACAT1
ACAT1	Reactome	C00100	ACAT1 C00100
ACAT1	KEGG	C05269	ACAT1 C05269
ACAT1	KEGG	C00136	C00136 ACAT1;ACAT1 C00136
ACAT2	Reactome&KEGG	C00024	C00024 ACAT2;ACAT2 C00024
ACAT2	Reactome &GEM	C00010	ACAT2 C00010;C00010 ACAT2
ACAT2	Reactome&KEGG &GEM	C00332	ACAT2 C00332;C00332 ACAT2
ACAT2	Reactome	C00001	ACAT2 C00001
ACAT2	KEGG	C05269	ACAT2 C05269
ACAT2	KEGG	C00136	C00136 ACAT2;ACAT2 C00136
ACE	BRENDA &GEM	C00001	C00001 ACE;ACE C00001
ACE	BRENDA	C00873	C00873 ACE
ACE	BRENDA	C02135	ACE C02135
ACE	BRENDA	C00306	C00306 ACE
ACE2	BRENDA &GEM	C00001	C00001 ACE2;ACE2 C00001
ACE2	BRENDA	C00873	C00873 ACE2
ACE2	BRENDA	C02135	ACE2 C02135
ACE2	BRENDA	C00306	C00306 ACE2
ACE2	GEM	C00407	C00407 ACE2;ACE2 C00407
ACE2	GEM	C00079	C00079 ACE2;ACE2 C00079
ACER1	Reactome&BRENDA &GEM	C00001	C00001 ACER1;ACER1 C00001
ACER1	KEGG&BRENDA &GEM	C00195	C00195 ACER1;ACER1 C00195
ACER1	KEGG&BRENDA &GEM	C00319	ACER1 C00319;C00319 ACER1
ACER1	BRENDA	C08320	ACER1 C08320
ACER1	BRENDA	C06424	ACER1 C06424
ACER1	BRENDA	C00712	ACER1 C00712
ACER1	BRENDA	C00249	ACER1 C00249
ACER1	BRENDA	C00060	ACER1 C00060
ACER1	BRENDA &GEM	C00162	ACER1 C00162;C00162 ACER1
ACER1	GEM	C12145	C12145 ACER1
ACER1	GEM	C12144	ACER1 C12144
ACER1	GEM	C00010	C00010 ACER1
ACER1	GEM	C00080	C00080 ACER1
ACER1	GEM	C00040	ACER1 C00040
ACER1	GEM	C00836	C00836 ACER1;ACER1 C00836
ACER2	Reactome&BRENDA &GEM	C00001	C00001 ACER2;ACER2 C00001
ACER2	KEGG&BRENDA &GEM	C00195	C00195 ACER2;ACER2 C00195
ACER2	KEGG&BRENDA &GEM	C00319	ACER2 C00319;C00319 ACER2
ACER2	BRENDA	C08320	ACER2 C08320
ACER2	BRENDA	C06424	ACER2 C06424
ACER2	BRENDA	C00712	ACER2 C00712
ACER2	BRENDA	C00249	ACER2 C00249
ACER2	BRENDA	C00060	ACER2 C00060
ACER2	BRENDA &GEM	C00162	ACER2 C00162;C00162 ACER2
ACER2	GEM	C12145	C12145 ACER2
ACER2	GEM	C12144	ACER2 C12144
ACER2	GEM	C00010	C00010 ACER2
ACER2	GEM	C00080	C00080 ACER2
ACER2	GEM	C00040	ACER2 C00040
ACER2	GEM	C00836	C00836 ACER2;ACER2 C00836
ACER3	Reactome&BRENDA &GEM	C00001	C00001 ACER3;ACER3 C00001
ACER3	KEGG &GEM	C00836	C00836 ACER3;ACER3 C00836
ACER3	KEGG	C12126	C12126 ACER3
ACER3	BRENDA	C08320	ACER3 C08320
ACER3	BRENDA	C00319	ACER3 C00319
ACER3	BRENDA	C06424	ACER3 C06424
ACER3	BRENDA	C00712	ACER3 C00712
ACER3	BRENDA	C00249	ACER3 C00249
ACER3	BRENDA	C00195	C00195 ACER3
ACER3	BRENDA	C00060	ACER3 C00060
ACER3	BRENDA &GEM	C00162	ACER3 C00162;C00162 ACER3
ACER3	GEM	C00025	C00025 ACER3;ACER3 C00025
ACER3	GEM	C00037	C00037 ACER3;ACER3 C00037
ACER3	GEM	C00033	C00033 ACER3;ACER3 C00033
ACER3	GEM	C00014	ACER3 C00014
ACER3	GEM	C12145	C12145 ACER3
ACER3	GEM	C12144	ACER3 C12144
ACHE	Reactome&BRENDA &GEM	C00001	C00001 ACHE
ACHE	KEGG&BRENDA &GEM	C00114	C00114 ACHE;ACHE C00114
ACHE	BRENDA &GEM	C01996	C01996 ACHE
ACHE	BRENDA &GEM	C00033	ACHE C00033
ACHE	GEM	C00080	ACHE C00080
ACLY	Reactome&BRENDA &GEM	C00002	C00002 ACLY
ACLY	Reactome&BRENDA &GEM	C00158	C00158 ACLY;ACLY C00158
ACLY	Reactome&BRENDA &GEM	C00010	C00010 ACLY
ACLY	Reactome&BRENDA &GEM	C00024	ACLY C00024;C00024 ACLY
ACLY	Reactome&KEGG&BRENDA &GEM	C00036	ACLY C00036;C00036 ACLY
ACLY	Reactome&BRENDA &GEM	C00008	ACLY C00008
ACLY	Reactome&BRENDA &GEM	C00009	ACLY C00009
ACMSD	Reactome &GEM	C04409	C04409 ACMSD;ACMSD C04409
ACMSD	Reactome &GEM	C03824	ACMSD C03824
ACMSD	Reactome &GEM	C00011	ACMSD C00011
ACMSD	GEM	C00080	C00080 ACMSD
ACO1	KEGG &GEM	C00311	ACO1 C00311;C00311 ACO1
ACO1	KEGG &GEM	C00158	C00158 ACO1;ACO1 C00158
ACO1	GEM	C00417	C00417 ACO1;ACO1 C00417
ACO1	GEM	C00001	C00001 ACO1;ACO1 C00001
ACO2	Reactome&KEGG &GEM	C00158	C00158 ACO2;ACO2 C00158
ACO2	Reactome	C00451	ACO2 C00451;C00451 ACO2
ACO2	Reactome&KEGG &GEM	C00311	ACO2 C00311;C00311 ACO2
ACO2	GEM	C00417	C00417 ACO2;ACO2 C00417
ACO2	GEM	C00001	C00001 ACO2;ACO2 C00001
ACOT1	GEM	C16534	ACOT1 C16534
ACOT1	GEM	C16166	C16166 ACOT1
ACOT1	GEM	C16170	C16170 ACOT1
ACOT1	GEM	C16164	C16164 ACOT1
ACOT1	GEM	C14770	C14770 ACOT1
ACOT1	GEM	C16167	C16167 ACOT1
ACOT1	GEM	C16171	C16171 ACOT1
ACOT1	GEM	C16179	C16179 ACOT1
ACOT1	GEM	C16522	ACOT1 C16522
ACOT1	GEM	C16525	ACOT1 C16525
ACOT1	GEM	C16180	C16180 ACOT1
ACOT1	GEM	C14771	C14771 ACOT1
ACOT1	GEM	C16533	ACOT1 C16533
ACOT1	GEM	C16645	C16645 ACOT1
ACOT1	GEM	C16169	C16169 ACOT1
ACOT1	GEM	C16173	C16173 ACOT1
ACOT1	GEM	C16165	C16165 ACOT1
ACOT1	GEM	C16168	C16168 ACOT1
ACOT1	GEM	C16172	C16172 ACOT1
ACOT1	Reactome &GEM	C00001	C00001 ACOT1;ACOT1 C00001
ACOT1	Reactome &GEM	C00010	ACOT1 C00010;C00010 ACOT1
ACOT1	KEGG	C02843	C02843 ACOT1
ACOT1	KEGG	C20876	C20876 ACOT1
ACOT1	KEGG	C00638	ACOT1 C00638
ACOT1	GEM	C00154	C00154 ACOT1
ACOT1	GEM	C00080	C00080 ACOT1;ACOT1 C00080
ACOT1	GEM	C00249	ACOT1 C00249
ACOT1	GEM	C00002	C00002 ACOT1
ACOT1	GEM	C00003	C00003 ACOT1
ACOT1	GEM	C00007	C00007 ACOT1
ACOT1	GEM	C00024	ACOT1 C00024
ACOT1	GEM	C00020	ACOT1 C00020
ACOT1	GEM	C00027	ACOT1 C00027
ACOT1	GEM	C00004	ACOT1 C00004
ACOT1	GEM	C00013	ACOT1 C00013
ACOT1	GEM	C02249	C02249 ACOT1
ACOT1	GEM	C00219	ACOT1 C00219
ACOT1	GEM	C00100	C00100 ACOT1;ACOT1 C00100
ACOT1	GEM	C00163	ACOT1 C00163
ACOT1	GEM	C01832	C01832 ACOT1
ACOT1	GEM	C02679	ACOT1 C02679
ACOT1	GEM	C17076	ACOT1 C17076
ACOT1	GEM	C02593	C02593 ACOT1
ACOT1	GEM	C06424	ACOT1 C06424
ACOT1	GEM	C16537	ACOT1 C16537
ACOT1	GEM	C08362	ACOT1 C08362
ACOT1	GEM	C16536	ACOT1 C16536
ACOT1	GEM	C00412	C00412 ACOT1
ACOT1	GEM	C01530	ACOT1 C01530
ACOT1	GEM	C08367	ACOT1 C08367
ACOT1	GEM	C00510	C00510 ACOT1
ACOT1	GEM	C00712	ACOT1 C00712
ACOT1	GEM	C16535	ACOT1 C16535
ACOT1	GEM	C02041	C02041 ACOT1
ACOT1	GEM	C06425	ACOT1 C06425
ACOT1	GEM	C16526	ACOT1 C16526
ACOT1	GEM	C16528	C16528 ACOT1
ACOT1	GEM	C08281	ACOT1 C08281
ACOT1	GEM	C16531	C16531 ACOT1
ACOT1	GEM	C08316	ACOT1 C08316
ACOT1	GEM	C16529	C16529 ACOT1
ACOT1	GEM	C08320	ACOT1 C08320
ACOT1	GEM	C16532	C16532 ACOT1
ACOT1	GEM	C08323	ACOT1 C08323
ACOT1	GEM	C16162	C16162 ACOT1
ACOT1	GEM	C06427	ACOT1 C06427
ACOT1	GEM	C16163	C16163 ACOT1
ACOT1	GEM	C16300	ACOT1 C16300
ACOT1	GEM	C06428	ACOT1 C06428
ACOT1	GEM	C16513	ACOT1 C16513
ACOT1	GEM	C06429	ACOT1 C06429
ACOT1	GEM	C02050	C02050 ACOT1
ACOT1	GEM	C01595	ACOT1 C01595
ACOT1	GEM	C03035	C03035 ACOT1
ACOT1	GEM	C06426	ACOT1 C06426
ACOT1	GEM	C03595	C03595 ACOT1
ACOT1	GEM	C03242	ACOT1 C03242
ACOT1	GEM	C16527	ACOT1 C16527
ACOT1	GEM	C05337	C05337 ACOT1
ACOT1	GEM	C02528	ACOT1 C02528
ACOT11	Reactome &GEM	C00001	C00001 ACOT11
ACOT11	Reactome &GEM	C00010	ACOT11 C00010
ACOT11	GEM	C00080	ACOT11 C00080
ACOT12	Reactome &GEM	C00001	C00001 ACOT12
ACOT12	Reactome &GEM	C00010	ACOT12 C00010
ACOT12	KEGG &GEM	C00033	ACOT12 C00033
ACOT12	KEGG &GEM	C00024	ACOT12 C00024;C00024 ACOT12
ACOT12	GEM	C00080	ACOT12 C00080
ACOT13	Reactome &GEM	C00001	C00001 ACOT13
ACOT13	Reactome &GEM	C00010	ACOT13 C00010
ACOT13	GEM	C00080	ACOT13 C00080
ACOT2	GEM	C16534	ACOT2 C16534
ACOT2	GEM	C16166	C16166 ACOT2
ACOT2	GEM	C16170	C16170 ACOT2
ACOT2	GEM	C16164	C16164 ACOT2
ACOT2	GEM	C14770	C14770 ACOT2
ACOT2	GEM	C16167	C16167 ACOT2
ACOT2	GEM	C16171	C16171 ACOT2
ACOT2	GEM	C16179	C16179 ACOT2
ACOT2	GEM	C16522	ACOT2 C16522
ACOT2	GEM	C16525	ACOT2 C16525
ACOT2	GEM	C16180	C16180 ACOT2
ACOT2	GEM	C14771	C14771 ACOT2
ACOT2	GEM	C16533	ACOT2 C16533
ACOT2	GEM	C16645	C16645 ACOT2
ACOT2	GEM	C16169	C16169 ACOT2
ACOT2	GEM	C16173	C16173 ACOT2
ACOT2	GEM	C16165	C16165 ACOT2
ACOT2	GEM	C16168	C16168 ACOT2
ACOT2	GEM	C16172	C16172 ACOT2
ACOT2	Reactome &GEM	C00001	C00001 ACOT2;ACOT2 C00001
ACOT2	Reactome &GEM	C00010	ACOT2 C00010;C00010 ACOT2
ACOT2	KEGG	C02843	C02843 ACOT2
ACOT2	KEGG	C20876	C20876 ACOT2
ACOT2	KEGG	C00638	ACOT2 C00638
ACOT2	GEM	C00020	C00020 ACOT2;ACOT2 C00020
ACOT2	GEM	C00013	C00013 ACOT2;ACOT2 C00013
ACOT2	GEM	C00412	C00412 ACOT2;ACOT2 C00412
ACOT2	GEM	C00002	C00002 ACOT2;ACOT2 C00002
ACOT2	GEM	C01530	C01530 ACOT2;ACOT2 C01530
ACOT2	GEM	C00154	C00154 ACOT2
ACOT2	GEM	C00080	C00080 ACOT2;ACOT2 C00080
ACOT2	GEM	C00249	ACOT2 C00249
ACOT2	GEM	C00003	C00003 ACOT2
ACOT2	GEM	C00007	C00007 ACOT2
ACOT2	GEM	C00024	ACOT2 C00024
ACOT2	GEM	C00027	ACOT2 C00027
ACOT2	GEM	C00004	ACOT2 C00004
ACOT2	GEM	C02249	C02249 ACOT2
ACOT2	GEM	C00219	ACOT2 C00219
ACOT2	GEM	C00100	C00100 ACOT2;ACOT2 C00100
ACOT2	GEM	C00163	ACOT2 C00163
ACOT2	GEM	C01832	C01832 ACOT2
ACOT2	GEM	C02679	ACOT2 C02679
ACOT2	GEM	C17076	ACOT2 C17076
ACOT2	GEM	C02593	C02593 ACOT2
ACOT2	GEM	C06424	ACOT2 C06424
ACOT2	GEM	C16537	ACOT2 C16537
ACOT2	GEM	C08362	ACOT2 C08362
ACOT2	GEM	C16536	ACOT2 C16536
ACOT2	GEM	C08367	ACOT2 C08367
ACOT2	GEM	C00510	C00510 ACOT2
ACOT2	GEM	C00712	ACOT2 C00712
ACOT2	GEM	C16535	ACOT2 C16535
ACOT2	GEM	C02041	C02041 ACOT2;ACOT2 C02041
ACOT2	GEM	C06425	C06425 ACOT2;ACOT2 C06425
ACOT2	GEM	C16526	ACOT2 C16526
ACOT2	GEM	C16528	C16528 ACOT2;ACOT2 C16528
ACOT2	GEM	C08281	C08281 ACOT2;ACOT2 C08281
ACOT2	GEM	C16531	C16531 ACOT2
ACOT2	GEM	C08316	ACOT2 C08316
ACOT2	GEM	C16529	C16529 ACOT2;ACOT2 C16529
ACOT2	GEM	C08320	C08320 ACOT2;ACOT2 C08320
ACOT2	GEM	C16532	C16532 ACOT2
ACOT2	GEM	C08323	ACOT2 C08323
ACOT2	GEM	C16162	C16162 ACOT2
ACOT2	GEM	C06427	ACOT2 C06427
ACOT2	GEM	C16163	C16163 ACOT2
ACOT2	GEM	C16300	ACOT2 C16300
ACOT2	GEM	C06428	ACOT2 C06428
ACOT2	GEM	C16513	ACOT2 C16513
ACOT2	GEM	C06429	ACOT2 C06429
ACOT2	GEM	C02050	C02050 ACOT2
ACOT2	GEM	C01595	ACOT2 C01595
ACOT2	GEM	C03035	C03035 ACOT2
ACOT2	GEM	C06426	ACOT2 C06426
ACOT2	GEM	C03595	C03595 ACOT2
ACOT2	GEM	C03242	ACOT2 C03242
ACOT2	GEM	C16527	ACOT2 C16527
ACOT2	GEM	C05337	C05337 ACOT2;ACOT2 C05337
ACOT2	GEM	C02528	C02528 ACOT2;ACOT2 C02528
ACOT2	GEM	C02060	C02060 ACOT2
ACOT2	GEM	C01607	ACOT2 C01607
ACOT4	GEM	C16534	ACOT4 C16534
ACOT4	GEM	C16166	C16166 ACOT4
ACOT4	GEM	C16170	C16170 ACOT4
ACOT4	GEM	C16164	C16164 ACOT4
ACOT4	GEM	C14770	C14770 ACOT4
ACOT4	GEM	C16167	C16167 ACOT4
ACOT4	GEM	C16171	C16171 ACOT4
ACOT4	GEM	C16179	C16179 ACOT4
ACOT4	GEM	C16522	ACOT4 C16522
ACOT4	GEM	C16525	ACOT4 C16525
ACOT4	GEM	C16180	C16180 ACOT4
ACOT4	GEM	C14771	C14771 ACOT4
ACOT4	GEM	C16533	ACOT4 C16533
ACOT4	GEM	C16645	C16645 ACOT4
ACOT4	GEM	C16169	C16169 ACOT4
ACOT4	GEM	C16173	C16173 ACOT4
ACOT4	GEM	C16165	C16165 ACOT4
ACOT4	GEM	C16168	C16168 ACOT4
ACOT4	GEM	C16172	C16172 ACOT4
ACOT4	Reactome &GEM	C00010	ACOT4 C00010;C00010 ACOT4
ACOT4	KEGG	C02843	C02843 ACOT4
ACOT4	KEGG	C20876	C20876 ACOT4
ACOT4	KEGG	C00638	ACOT4 C00638
ACOT4	GEM	C00020	C00020 ACOT4;ACOT4 C00020
ACOT4	GEM	C00013	C00013 ACOT4;ACOT4 C00013
ACOT4	GEM	C00412	C00412 ACOT4;ACOT4 C00412
ACOT4	GEM	C00002	C00002 ACOT4;ACOT4 C00002
ACOT4	GEM	C01530	C01530 ACOT4;ACOT4 C01530
ACOT4	GEM	C00001	C00001 ACOT4;ACOT4 C00001
ACOT4	GEM	C00154	C00154 ACOT4
ACOT4	GEM	C00080	C00080 ACOT4;ACOT4 C00080
ACOT4	GEM	C00249	ACOT4 C00249
ACOT4	GEM	C00003	C00003 ACOT4
ACOT4	GEM	C00007	C00007 ACOT4
ACOT4	GEM	C00024	ACOT4 C00024
ACOT4	GEM	C00027	ACOT4 C00027
ACOT4	GEM	C00004	ACOT4 C00004
ACOT4	GEM	C02249	C02249 ACOT4
ACOT4	GEM	C00219	ACOT4 C00219
ACOT4	GEM	C00100	C00100 ACOT4;ACOT4 C00100
ACOT4	GEM	C00163	ACOT4 C00163
ACOT4	GEM	C01832	C01832 ACOT4
ACOT4	GEM	C02679	ACOT4 C02679
ACOT4	GEM	C17076	ACOT4 C17076
ACOT4	GEM	C02593	C02593 ACOT4
ACOT4	GEM	C06424	ACOT4 C06424
ACOT4	GEM	C16537	ACOT4 C16537
ACOT4	GEM	C08362	ACOT4 C08362
ACOT4	GEM	C16536	ACOT4 C16536
ACOT4	GEM	C08367	ACOT4 C08367
ACOT4	GEM	C00510	C00510 ACOT4
ACOT4	GEM	C00712	ACOT4 C00712
ACOT4	GEM	C16535	ACOT4 C16535
ACOT4	GEM	C02041	C02041 ACOT4;ACOT4 C02041
ACOT4	GEM	C06425	C06425 ACOT4;ACOT4 C06425
ACOT4	GEM	C16526	ACOT4 C16526
ACOT4	GEM	C16528	C16528 ACOT4;ACOT4 C16528
ACOT4	GEM	C08281	C08281 ACOT4;ACOT4 C08281
ACOT4	GEM	C16531	C16531 ACOT4
ACOT4	GEM	C08316	ACOT4 C08316
ACOT4	GEM	C16529	C16529 ACOT4;ACOT4 C16529
ACOT4	GEM	C08320	C08320 ACOT4;ACOT4 C08320
ACOT4	GEM	C16532	C16532 ACOT4
ACOT4	GEM	C08323	ACOT4 C08323
ACOT4	GEM	C16162	C16162 ACOT4
ACOT4	GEM	C06427	ACOT4 C06427
ACOT4	GEM	C16163	C16163 ACOT4
ACOT4	GEM	C16300	ACOT4 C16300
ACOT4	GEM	C06428	ACOT4 C06428
ACOT4	GEM	C16513	ACOT4 C16513
ACOT4	GEM	C06429	ACOT4 C06429
ACOT4	GEM	C02050	C02050 ACOT4
ACOT4	GEM	C01595	ACOT4 C01595
ACOT4	GEM	C03035	C03035 ACOT4
ACOT4	GEM	C06426	ACOT4 C06426
ACOT4	GEM	C03595	C03595 ACOT4
ACOT4	GEM	C03242	ACOT4 C03242
ACOT4	GEM	C16527	ACOT4 C16527
ACOT4	GEM	C05337	C05337 ACOT4
ACOT4	GEM	C02528	ACOT4 C02528
ACOT4	GEM	C00091	C00091 ACOT4
ACOT4	GEM	C00042	ACOT4 C00042
ACOT6	GEM	C16534	ACOT6 C16534
ACOT6	GEM	C16166	C16166 ACOT6
ACOT6	GEM	C16170	C16170 ACOT6
ACOT6	GEM	C16164	C16164 ACOT6
ACOT6	GEM	C16167	C16167 ACOT6
ACOT6	GEM	C16171	C16171 ACOT6
ACOT6	GEM	C16179	C16179 ACOT6
ACOT6	GEM	C16522	ACOT6 C16522
ACOT6	GEM	C16525	ACOT6 C16525
ACOT6	GEM	C16180	C16180 ACOT6
ACOT6	GEM	C16533	ACOT6 C16533
ACOT6	GEM	C16645	C16645 ACOT6
ACOT6	GEM	C16169	C16169 ACOT6
ACOT6	GEM	C16173	C16173 ACOT6
ACOT6	GEM	C16165	C16165 ACOT6
ACOT6	GEM	C16168	C16168 ACOT6
ACOT6	GEM	C16172	C16172 ACOT6
ACOT6	Reactome &GEM	C00010	ACOT6 C00010;C00010 ACOT6
ACOT6	GEM	C00001	C00001 ACOT6;ACOT6 C00001
ACOT6	GEM	C00154	C00154 ACOT6
ACOT6	GEM	C00080	C00080 ACOT6;ACOT6 C00080
ACOT6	GEM	C00249	ACOT6 C00249
ACOT6	GEM	C02249	C02249 ACOT6
ACOT6	GEM	C00219	ACOT6 C00219
ACOT6	GEM	C00100	C00100 ACOT6
ACOT6	GEM	C00163	ACOT6 C00163
ACOT6	GEM	C01832	C01832 ACOT6
ACOT6	GEM	C02679	ACOT6 C02679
ACOT6	GEM	C17076	ACOT6 C17076
ACOT6	GEM	C02593	C02593 ACOT6
ACOT6	GEM	C06424	ACOT6 C06424
ACOT6	GEM	C16537	ACOT6 C16537
ACOT6	GEM	C08362	ACOT6 C08362
ACOT6	GEM	C16536	ACOT6 C16536
ACOT6	GEM	C00412	C00412 ACOT6
ACOT6	GEM	C01530	ACOT6 C01530
ACOT6	GEM	C08367	ACOT6 C08367
ACOT6	GEM	C00510	C00510 ACOT6
ACOT6	GEM	C00712	ACOT6 C00712
ACOT6	GEM	C16535	ACOT6 C16535
ACOT6	GEM	C02041	C02041 ACOT6
ACOT6	GEM	C06425	ACOT6 C06425
ACOT6	GEM	C16526	ACOT6 C16526
ACOT6	GEM	C16528	C16528 ACOT6
ACOT6	GEM	C08281	ACOT6 C08281
ACOT6	GEM	C16531	C16531 ACOT6
ACOT6	GEM	C08316	ACOT6 C08316
ACOT6	GEM	C16529	C16529 ACOT6
ACOT6	GEM	C08320	ACOT6 C08320
ACOT6	GEM	C16532	C16532 ACOT6
ACOT6	GEM	C08323	ACOT6 C08323
ACOT6	GEM	C16162	C16162 ACOT6
ACOT6	GEM	C06427	ACOT6 C06427
ACOT6	GEM	C16163	C16163 ACOT6
ACOT6	GEM	C16300	ACOT6 C16300
ACOT6	GEM	C06428	ACOT6 C06428
ACOT6	GEM	C16513	ACOT6 C16513
ACOT6	GEM	C06429	ACOT6 C06429
ACOT6	GEM	C02050	C02050 ACOT6
ACOT6	GEM	C01595	ACOT6 C01595
ACOT6	GEM	C03035	C03035 ACOT6
ACOT6	GEM	C06426	ACOT6 C06426
ACOT6	GEM	C03595	C03595 ACOT6
ACOT6	GEM	C03242	ACOT6 C03242
ACOT6	GEM	C16527	ACOT6 C16527
ACOT6	GEM	C05337	C05337 ACOT6
ACOT6	GEM	C02528	ACOT6 C02528
ACOT7	GEM	C16534	ACOT7 C16534
ACOT7	GEM	C16166	C16166 ACOT7
ACOT7	GEM	C16170	C16170 ACOT7
ACOT7	GEM	C16164	C16164 ACOT7
ACOT7	GEM	C14770	C14770 ACOT7
ACOT7	GEM	C16167	C16167 ACOT7
ACOT7	GEM	C16171	C16171 ACOT7
ACOT7	GEM	C16179	C16179 ACOT7
ACOT7	GEM	C16522	ACOT7 C16522
ACOT7	GEM	C16525	ACOT7 C16525
ACOT7	GEM	C16180	C16180 ACOT7
ACOT7	GEM	C14771	C14771 ACOT7
ACOT7	GEM	C16533	ACOT7 C16533
ACOT7	GEM	C16645	C16645 ACOT7
ACOT7	GEM	C16169	C16169 ACOT7
ACOT7	GEM	C16173	C16173 ACOT7
ACOT7	GEM	C16165	C16165 ACOT7
ACOT7	GEM	C16168	C16168 ACOT7
ACOT7	GEM	C16172	C16172 ACOT7
ACOT7	Reactome &GEM	C00001	C00001 ACOT7;ACOT7 C00001
ACOT7	Reactome &GEM	C00010	ACOT7 C00010;C00010 ACOT7
ACOT7	KEGG	C02843	C02843 ACOT7
ACOT7	KEGG	C20876	C20876 ACOT7
ACOT7	KEGG	C00638	ACOT7 C00638
ACOT7	GEM	C00154	C00154 ACOT7
ACOT7	GEM	C00080	C00080 ACOT7;ACOT7 C00080
ACOT7	GEM	C00249	ACOT7 C00249
ACOT7	GEM	C00002	C00002 ACOT7
ACOT7	GEM	C00003	C00003 ACOT7
ACOT7	GEM	C00007	C00007 ACOT7
ACOT7	GEM	C00024	ACOT7 C00024
ACOT7	GEM	C00020	ACOT7 C00020
ACOT7	GEM	C00027	ACOT7 C00027
ACOT7	GEM	C00004	ACOT7 C00004
ACOT7	GEM	C00013	ACOT7 C00013
ACOT7	GEM	C02249	C02249 ACOT7
ACOT7	GEM	C00219	ACOT7 C00219
ACOT7	GEM	C00100	C00100 ACOT7;ACOT7 C00100
ACOT7	GEM	C00163	ACOT7 C00163
ACOT7	GEM	C01832	C01832 ACOT7
ACOT7	GEM	C02679	ACOT7 C02679
ACOT7	GEM	C17076	ACOT7 C17076
ACOT7	GEM	C02593	C02593 ACOT7
ACOT7	GEM	C06424	ACOT7 C06424
ACOT7	GEM	C16537	ACOT7 C16537
ACOT7	GEM	C08362	ACOT7 C08362
ACOT7	GEM	C16536	ACOT7 C16536
ACOT7	GEM	C00412	C00412 ACOT7;ACOT7 C00412
ACOT7	GEM	C01530	C01530 ACOT7;ACOT7 C01530
ACOT7	GEM	C08367	ACOT7 C08367
ACOT7	GEM	C00510	C00510 ACOT7
ACOT7	GEM	C00712	ACOT7 C00712
ACOT7	GEM	C16535	ACOT7 C16535
ACOT7	GEM	C02041	C02041 ACOT7;ACOT7 C02041
ACOT7	GEM	C06425	C06425 ACOT7;ACOT7 C06425
ACOT7	GEM	C16526	ACOT7 C16526
ACOT7	GEM	C16528	C16528 ACOT7;ACOT7 C16528
ACOT7	GEM	C08281	C08281 ACOT7;ACOT7 C08281
ACOT7	GEM	C16531	C16531 ACOT7
ACOT7	GEM	C08316	ACOT7 C08316
ACOT7	GEM	C16529	C16529 ACOT7;ACOT7 C16529
ACOT7	GEM	C08320	C08320 ACOT7;ACOT7 C08320
ACOT7	GEM	C16532	C16532 ACOT7
ACOT7	GEM	C08323	ACOT7 C08323
ACOT7	GEM	C16162	C16162 ACOT7
ACOT7	GEM	C06427	ACOT7 C06427
ACOT7	GEM	C16163	C16163 ACOT7
ACOT7	GEM	C16300	ACOT7 C16300
ACOT7	GEM	C06428	ACOT7 C06428
ACOT7	GEM	C16513	ACOT7 C16513
ACOT7	GEM	C06429	ACOT7 C06429
ACOT7	GEM	C02050	C02050 ACOT7
ACOT7	GEM	C01595	ACOT7 C01595
ACOT7	GEM	C03035	C03035 ACOT7
ACOT7	GEM	C06426	ACOT7 C06426
ACOT7	GEM	C03595	C03595 ACOT7
ACOT7	GEM	C03242	ACOT7 C03242
ACOT7	GEM	C16527	ACOT7 C16527
ACOT7	GEM	C05337	C05337 ACOT7;ACOT7 C05337
ACOT7	GEM	C02528	C02528 ACOT7;ACOT7 C02528
ACOT7L	Reactome	C00001	C00001 ACOT7L
ACOT7L	Reactome	C00010	ACOT7L C00010
ACOT8	GEM	C14770	C14770 ACOT8
ACOT8	GEM	C14771	C14771 ACOT8
ACOT8	Reactome &GEM	C00010	ACOT8 C00010;C00010 ACOT8
ACOT8	Reactome &GEM	C00024	C00024 ACOT8;ACOT8 C00024
ACOT8	Reactome &GEM	C00033	ACOT8 C00033
ACOT8	KEGG	C05337	C05337 ACOT8
ACOT8	KEGG &GEM	C01794	C01794 ACOT8;ACOT8 C01794
ACOT8	GEM	C00002	C00002 ACOT8
ACOT8	GEM	C00003	C00003 ACOT8
ACOT8	GEM	C00007	C00007 ACOT8
ACOT8	GEM	C00020	ACOT8 C00020
ACOT8	GEM	C00027	ACOT8 C00027
ACOT8	GEM	C00004	ACOT8 C00004
ACOT8	GEM	C00013	ACOT8 C00013
ACOT8	GEM	C00080	C00080 ACOT8;ACOT8 C00080
ACOT8	GEM	C00001	C00001 ACOT8;ACOT8 C00001
ACOT8	GEM	C00695	ACOT8 C00695
ACOT8	GEM	C00100	ACOT8 C00100
ACOT8	GEM	C00412	C00412 ACOT8;ACOT8 C00412
ACOT8	GEM	C01530	C01530 ACOT8;ACOT8 C01530
ACOT8	GEM	C02041	C02041 ACOT8;ACOT8 C02041
ACOT8	GEM	C06425	C06425 ACOT8;ACOT8 C06425
ACOT8	GEM	C16528	C16528 ACOT8;ACOT8 C16528
ACOT8	GEM	C08281	C08281 ACOT8;ACOT8 C08281
ACOT8	GEM	C16529	C16529 ACOT8;ACOT8 C16529
ACOT8	GEM	C08320	C08320 ACOT8;ACOT8 C08320
ACOT8	GEM	C06104	ACOT8 C06104
ACOT8	GEM	C08278	ACOT8 C08278
ACOT8	GEM	C08277	ACOT8 C08277
ACOT8	GEM	C00091	C00091 ACOT8
ACOT8	GEM	C00042	ACOT8 C00042
ACOT9	Reactome &GEM	C00001	C00001 ACOT9
ACOT9	Reactome &GEM	C00010	ACOT9 C00010
ACOT9	GEM	C00100	C00100 ACOT9
ACOT9	GEM	C00080	ACOT9 C00080
ACOT9	GEM	C00163	ACOT9 C00163
ACOX1	GEM	C07296	C07296 ACOX1
ACOX1	GEM	C14770	C14770 ACOX1
ACOX1	GEM	C14771	C14771 ACOX1
ACOX1	GEM	C05460	ACOX1 C05460
ACOX1	GEM	C17343	C17343 ACOX1
ACOX1	GEM	C16173	C16173 ACOX1
ACOX1	GEM	C16168	C16168 ACOX1
ACOX1	GEM	C16172	C16172 ACOX1
ACOX1	Reactome &GEM	C00007	C00007 ACOX1
ACOX1	Reactome &GEM	C00027	ACOX1 C00027
ACOX1	KEGG &GEM	C00877	C00877 ACOX1;ACOX1 C00877
ACOX1	KEGG &GEM	C00136	C00136 ACOX1;ACOX1 C00136
ACOX1	KEGG &GEM	C05271	C05271 ACOX1;ACOX1 C05271
ACOX1	KEGG &GEM	C05276	C05276 ACOX1;ACOX1 C05276
ACOX1	KEGG &GEM	C05270	C05270 ACOX1;ACOX1 C05270
ACOX1	KEGG &GEM	C01944	C01944 ACOX1;ACOX1 C01944
ACOX1	KEGG &GEM	C05275	C05275 ACOX1;ACOX1 C05275
ACOX1	KEGG &GEM	C05274	C05274 ACOX1;ACOX1 C05274
ACOX1	KEGG &GEM	C03221	C03221 ACOX1;ACOX1 C03221
ACOX1	KEGG &GEM	C01832	C01832 ACOX1;ACOX1 C01832
ACOX1	KEGG &GEM	C02593	C02593 ACOX1;ACOX1 C02593
ACOX1	KEGG &GEM	C05273	C05273 ACOX1;ACOX1 C05273
ACOX1	KEGG &GEM	C05272	C05272 ACOX1;ACOX1 C05272
ACOX1	KEGG &GEM	C00154	C00154 ACOX1
ACOX1	KEGG	C16331	ACOX1 C16331
ACOX1	KEGG	C16335	ACOX1 C16335
ACOX1	GEM	C02249	C02249 ACOX1
ACOX1	GEM	C03035	C03035 ACOX1
ACOX1	GEM	C00002	C00002 ACOX1
ACOX1	GEM	C00010	C00010 ACOX1
ACOX1	GEM	C00003	C00003 ACOX1
ACOX1	GEM	C00024	ACOX1 C00024
ACOX1	GEM	C00020	ACOX1 C00020
ACOX1	GEM	C00004	ACOX1 C00004
ACOX1	GEM	C00013	ACOX1 C00013
ACOX1	GEM	C00080	C00080 ACOX1;ACOX1 C00080
ACOX1	GEM	C16529	C16529 ACOX1
ACOX1	GEM	C16528	C16528 ACOX1;ACOX1 C16528
ACOX1	GEM	C02041	C02041 ACOX1;ACOX1 C02041
ACOX1	GEM	C00412	C00412 ACOX1
ACOX1	GEM	C16218	ACOX1 C16218
ACOX1	GEM	C16532	C16532 ACOX1
ACOX1	GEM	C16531	C16531 ACOX1
ACOX1	GEM	C00510	C00510 ACOX1
ACOX1	GEM	C02050	C02050 ACOX1;ACOX1 C02050
ACOX1	GEM	C01352	C01352 ACOX1;ACOX1 C01352
ACOX1	GEM	C00016	C00016 ACOX1;ACOX1 C00016
ACOX1	GEM	C00100	ACOX1 C00100
ACOX1	GEM	C00399	C00399 ACOX1
ACOX1	GEM	C00390	ACOX1 C00390
ACOX1	GEM	C00001	C00001 ACOX1
ACOX1	GEM	C02944	ACOX1 C02944
ACOX1	GEM	C16163	C16163 ACOX1
ACOX1	GEM	C00091	ACOX1 C00091
ACOX1	GEM	C00005	C00005 ACOX1
ACOX1	GEM	C00006	ACOX1 C00006
ACOX1	GEM	C05279	ACOX1 C05279
ACOX2	GEM	C05448	ACOX2 C05448
ACOX2	Reactome&KEGG	C05460	ACOX2 C05460
ACOX2	KEGG &GEM	C05447	ACOX2 C05447;C05447 ACOX2
ACOX2	KEGG	C17343	C17343 ACOX2
ACOX2	KEGG &GEM	C17346	C17346 ACOX2
ACOX2	Reactome &GEM	C00007	C00007 ACOX2
ACOX2	Reactome	C04760	C04760 ACOX2
ACOX2	Reactome &GEM	C00027	ACOX2 C00027
ACOX2	GEM	C01352	C01352 ACOX2
ACOX2	GEM	C00016	ACOX2 C00016
ACOX2	GEM	C05279	ACOX2 C05279
ACOX3	GEM	C07296	C07296 ACOX3;ACOX3 C07296
ACOX3	GEM	C14770	C14770 ACOX3
ACOX3	GEM	C14771	C14771 ACOX3
ACOX3	GEM	C05460	ACOX3 C05460
ACOX3	GEM	C17343	C17343 ACOX3
ACOX3	GEM	C16168	C16168 ACOX3
ACOX3	GEM	C16172	C16172 ACOX3
ACOX3	Reactome &GEM	C00007	C00007 ACOX3
ACOX3	Reactome &GEM	C00027	ACOX3 C00027
ACOX3	KEGG &GEM	C00877	C00877 ACOX3;ACOX3 C00877
ACOX3	KEGG &GEM	C00136	C00136 ACOX3
ACOX3	KEGG &GEM	C05271	C05271 ACOX3;ACOX3 C05271
ACOX3	KEGG &GEM	C05276	C05276 ACOX3;ACOX3 C05276
ACOX3	KEGG &GEM	C05270	C05270 ACOX3
ACOX3	KEGG &GEM	C01944	C01944 ACOX3
ACOX3	KEGG &GEM	C05275	C05275 ACOX3;ACOX3 C05275
ACOX3	KEGG &GEM	C05274	C05274 ACOX3
ACOX3	KEGG &GEM	C03221	C03221 ACOX3;ACOX3 C03221
ACOX3	KEGG &GEM	C01832	C01832 ACOX3
ACOX3	KEGG &GEM	C02593	C02593 ACOX3
ACOX3	KEGG &GEM	C05273	C05273 ACOX3;ACOX3 C05273
ACOX3	KEGG &GEM	C05272	C05272 ACOX3;ACOX3 C05272
ACOX3	KEGG &GEM	C00154	C00154 ACOX3
ACOX3	KEGG	C16331	ACOX3 C16331
ACOX3	KEGG	C16335	ACOX3 C16335
ACOX3	GEM	C00008	C00008 ACOX3;ACOX3 C00008
ACOX3	GEM	C00206	C00206 ACOX3;ACOX3 C00206
ACOX3	GEM	C00002	C00002 ACOX3;ACOX3 C00002
ACOX3	GEM	C00360	C00360 ACOX3;ACOX3 C00360
ACOX3	GEM	C02249	C02249 ACOX3
ACOX3	GEM	C03035	C03035 ACOX3
ACOX3	GEM	C00010	C00010 ACOX3
ACOX3	GEM	C00003	C00003 ACOX3
ACOX3	GEM	C00024	ACOX3 C00024
ACOX3	GEM	C00020	ACOX3 C00020
ACOX3	GEM	C00004	ACOX3 C00004
ACOX3	GEM	C00013	ACOX3 C00013
ACOX3	GEM	C00080	C00080 ACOX3;ACOX3 C00080
ACOX3	GEM	C16529	C16529 ACOX3
ACOX3	GEM	C16528	C16528 ACOX3
ACOX3	GEM	C02041	C02041 ACOX3
ACOX3	GEM	C00412	C00412 ACOX3
ACOX3	GEM	C16218	ACOX3 C16218
ACOX3	GEM	C16532	C16532 ACOX3
ACOX3	GEM	C16531	C16531 ACOX3
ACOX3	GEM	C00510	C00510 ACOX3
ACOX3	GEM	C02050	C02050 ACOX3;ACOX3 C02050
ACOX3	GEM	C01352	C01352 ACOX3;ACOX3 C01352
ACOX3	GEM	C00016	C00016 ACOX3;ACOX3 C00016
ACOX3	GEM	C00100	ACOX3 C00100
ACOX3	GEM	C00399	C00399 ACOX3
ACOX3	GEM	C00390	ACOX3 C00390
ACOX3	GEM	C00001	C00001 ACOX3
ACOX3	GEM	C05279	ACOX3 C05279
ACOXL	Reactome	C00007	C00007 ACOXL
ACOXL	Reactome	C00027	ACOXL C00027
ACP1	BRENDA &GEM	C00001	C00001 ACP1
ACP1	BRENDA &GEM	C00009	ACP1 C00009
ACP1	GEM	C00006	C00006 ACP1
ACP1	GEM	C00003	ACP1 C00003
ACP1	GEM	C00061	C00061 ACP1
ACP1	GEM	C00255	ACP1 C00255
ACP1	GEM	C03360	C03360 ACP1
ACP1	GEM	C00870	ACP1 C00870
ACP2	GEM	C00239	C00239 ACP2
ACP2	GEM	C00001	C00001 ACP2
ACP2	GEM	C00881	ACP2 C00881
ACP2	GEM	C00009	ACP2 C00009
ACP2	GEM	C00360	C00360 ACP2
ACP2	GEM	C00559	ACP2 C00559
ACP2	GEM	C00362	C00362 ACP2
ACP2	GEM	C00330	ACP2 C00330
ACP2	GEM	C00010	C00010 ACP2
ACP2	GEM	C00882	ACP2 C00882
ACP2	GEM	C03360	C03360 ACP2
ACP2	GEM	C00870	ACP2 C00870
ACP2	GEM	C00212	ACP2 C00212
ACP4	GEM	C00001	C00001 ACP4
ACP4	GEM	C00006	C00006 ACP4
ACP4	GEM	C00003	ACP4 C00003
ACP4	GEM	C00009	ACP4 C00009
ACP4	GEM	C00061	C00061 ACP4
ACP4	GEM	C00255	ACP4 C00255
ACP4	GEM	C03360	C03360 ACP4
ACP4	GEM	C00870	ACP4 C00870
ACP5	Reactome &GEM	C00001	C00001 ACP5
ACP5	Reactome &GEM	C00061	C00061 ACP5
ACP5	Reactome &GEM	C00009	ACP5 C00009
ACP5	Reactome &GEM	C00255	ACP5 C00255
ACP5	GEM	C00006	C00006 ACP5
ACP5	GEM	C00003	ACP5 C00003
ACP5	GEM	C03360	C03360 ACP5
ACP5	GEM	C00870	ACP5 C00870
ACP5	GEM	C00212	ACP5 C00212
ACP6	Reactome &GEM	C00001	C00001 ACP6
ACP6	Reactome &GEM	C00009	ACP6 C00009
ACP6	GEM	C00006	C00006 ACP6
ACP6	GEM	C00003	ACP6 C00003
ACP6	GEM	C00061	C00061 ACP6
ACP6	GEM	C00255	ACP6 C00255
ACP6	GEM	C03360	C03360 ACP6
ACP6	GEM	C00870	ACP6 C00870
ACP6	GEM	C00212	ACP6 C00212
ACP7	GEM	C00001	C00001 ACP7
ACP7	GEM	C00006	C00006 ACP7
ACP7	GEM	C00003	ACP7 C00003
ACP7	GEM	C00009	ACP7 C00009
ACP7	GEM	C00061	C00061 ACP7
ACP7	GEM	C00255	ACP7 C00255
ACPP	GEM	C00020	C00020 ACPP
ACPP	GEM	C00001	C00001 ACPP
ACPP	GEM	C00212	ACPP C00212
ACPP	GEM	C00009	ACPP C00009
ACPP	GEM	C00130	C00130 ACPP
ACPP	GEM	C00294	ACPP C00294
ACPP	GEM	C00144	C00144 ACPP
ACPP	GEM	C00387	ACPP C00387
ACPP	GEM	C00362	C00362 ACPP
ACPP	GEM	C00330	ACPP C00330
ACPP	GEM	C00360	C00360 ACPP
ACPP	GEM	C00559	ACPP C00559
ACPP	GEM	C00655	C00655 ACPP
ACPP	GEM	C01762	ACPP C01762
ACPP	GEM	C00364	C00364 ACPP
ACPP	GEM	C00214	ACPP C00214
ACPP	GEM	C00055	C00055 ACPP
ACPP	GEM	C00475	ACPP C00475
ACPP	GEM	C00239	C00239 ACPP
ACPP	GEM	C00881	ACPP C00881
ACPP	GEM	C01185	C01185 ACPP
ACPP	GEM	C05841	ACPP C05841
ACPP	GEM	C00455	C00455 ACPP
ACPP	GEM	C03150	ACPP C03150
ACPP	GEM	C00006	C00006 ACPP
ACPP	GEM	C00003	ACPP C00003
ACPP	GEM	C00061	C00061 ACPP
ACPP	GEM	C00255	ACPP C00255
ACPP	GEM	C03360	C03360 ACPP
ACPP	GEM	C00870	ACPP C00870
ACR	BRENDA	C00001	C00001 ACR
ACR	BRENDA	C00012	ACR C00012
ACSBG1	GEM	C16534	C16534 ACSBG1;ACSBG1 C16534
ACSBG1	GEM	C16166	C16166 ACSBG1;ACSBG1 C16166
ACSBG1	GEM	C16170	C16170 ACSBG1;ACSBG1 C16170
ACSBG1	GEM	C16164	C16164 ACSBG1;ACSBG1 C16164
ACSBG1	GEM	C16167	C16167 ACSBG1;ACSBG1 C16167
ACSBG1	GEM	C16171	C16171 ACSBG1;ACSBG1 C16171
ACSBG1	GEM	C16522	C16522 ACSBG1;ACSBG1 C16522
ACSBG1	GEM	C16179	C16179 ACSBG1;ACSBG1 C16179
ACSBG1	GEM	C16525	C16525 ACSBG1;ACSBG1 C16525
ACSBG1	GEM	C16180	C16180 ACSBG1;ACSBG1 C16180
ACSBG1	GEM	C16533	C16533 ACSBG1;ACSBG1 C16533
ACSBG1	GEM	C16645	C16645 ACSBG1;ACSBG1 C16645
ACSBG1	GEM	C16169	C16169 ACSBG1;ACSBG1 C16169
ACSBG1	GEM	C16173	C16173 ACSBG1;ACSBG1 C16173
ACSBG1	GEM	C16165	C16165 ACSBG1;ACSBG1 C16165
ACSBG1	GEM	C16168	C16168 ACSBG1;ACSBG1 C16168
ACSBG1	GEM	C16172	C16172 ACSBG1;ACSBG1 C16172
ACSBG1	Reactome &GEM	C00010	C00010 ACSBG1;ACSBG1 C00010
ACSBG1	Reactome &GEM	C00002	C00002 ACSBG1;ACSBG1 C00002
ACSBG1	Reactome &GEM	C00020	ACSBG1 C00020;C00020 ACSBG1
ACSBG1	Reactome &GEM	C00013	ACSBG1 C00013;C00013 ACSBG1
ACSBG1	KEGG &GEM	C00249	ACSBG1 C00249;C00249 ACSBG1
ACSBG1	KEGG &GEM	C00154	C00154 ACSBG1;ACSBG1 C00154
ACSBG1	GEM	C01832	C01832 ACSBG1;ACSBG1 C01832
ACSBG1	GEM	C02679	C02679 ACSBG1;ACSBG1 C02679
ACSBG1	GEM	C17076	C17076 ACSBG1;ACSBG1 C17076
ACSBG1	GEM	C02593	C02593 ACSBG1;ACSBG1 C02593
ACSBG1	GEM	C06424	C06424 ACSBG1;ACSBG1 C06424
ACSBG1	GEM	C16537	C16537 ACSBG1;ACSBG1 C16537
ACSBG1	GEM	C08362	C08362 ACSBG1;ACSBG1 C08362
ACSBG1	GEM	C16536	C16536 ACSBG1;ACSBG1 C16536
ACSBG1	GEM	C00412	C00412 ACSBG1;ACSBG1 C00412
ACSBG1	GEM	C01530	C01530 ACSBG1;ACSBG1 C01530
ACSBG1	GEM	C08367	C08367 ACSBG1;ACSBG1 C08367
ACSBG1	GEM	C00712	C00712 ACSBG1;ACSBG1 C00712
ACSBG1	GEM	C00510	ACSBG1 C00510
ACSBG1	GEM	C16535	C16535 ACSBG1;ACSBG1 C16535
ACSBG1	GEM	C02041	C02041 ACSBG1;ACSBG1 C02041
ACSBG1	GEM	C06425	C06425 ACSBG1;ACSBG1 C06425
ACSBG1	GEM	C16526	C16526 ACSBG1;ACSBG1 C16526
ACSBG1	GEM	C16528	C16528 ACSBG1;ACSBG1 C16528
ACSBG1	GEM	C08281	C08281 ACSBG1;ACSBG1 C08281
ACSBG1	GEM	C16531	C16531 ACSBG1;ACSBG1 C16531
ACSBG1	GEM	C08316	C08316 ACSBG1;ACSBG1 C08316
ACSBG1	GEM	C16529	C16529 ACSBG1;ACSBG1 C16529
ACSBG1	GEM	C08320	C08320 ACSBG1;ACSBG1 C08320
ACSBG1	GEM	C16532	C16532 ACSBG1;ACSBG1 C16532
ACSBG1	GEM	C08323	C08323 ACSBG1;ACSBG1 C08323
ACSBG1	GEM	C16162	C16162 ACSBG1;ACSBG1 C16162
ACSBG1	GEM	C06427	C06427 ACSBG1;ACSBG1 C06427
ACSBG1	GEM	C16163	C16163 ACSBG1;ACSBG1 C16163
ACSBG1	GEM	C16300	C16300 ACSBG1;ACSBG1 C16300
ACSBG1	GEM	C06428	C06428 ACSBG1;ACSBG1 C06428
ACSBG1	GEM	C16513	C16513 ACSBG1;ACSBG1 C16513
ACSBG1	GEM	C06429	C06429 ACSBG1;ACSBG1 C06429
ACSBG1	GEM	C02050	C02050 ACSBG1;ACSBG1 C02050
ACSBG1	GEM	C01595	C01595 ACSBG1;ACSBG1 C01595
ACSBG1	GEM	C03035	C03035 ACSBG1;ACSBG1 C03035
ACSBG1	GEM	C06426	C06426 ACSBG1;ACSBG1 C06426
ACSBG1	GEM	C03595	C03595 ACSBG1;ACSBG1 C03595
ACSBG1	GEM	C03242	C03242 ACSBG1;ACSBG1 C03242
ACSBG1	GEM	C02249	C02249 ACSBG1;ACSBG1 C02249
ACSBG1	GEM	C00219	C00219 ACSBG1;ACSBG1 C00219
ACSBG1	GEM	C16527	C16527 ACSBG1;ACSBG1 C16527
ACSBG1	GEM	C05950	C05950 ACSBG1;ACSBG1 C05950
ACSBG2	GEM	C16534	C16534 ACSBG2;ACSBG2 C16534
ACSBG2	GEM	C16166	C16166 ACSBG2;ACSBG2 C16166
ACSBG2	GEM	C16170	C16170 ACSBG2;ACSBG2 C16170
ACSBG2	GEM	C16164	C16164 ACSBG2;ACSBG2 C16164
ACSBG2	GEM	C16167	C16167 ACSBG2;ACSBG2 C16167
ACSBG2	GEM	C16171	C16171 ACSBG2;ACSBG2 C16171
ACSBG2	GEM	C16522	C16522 ACSBG2;ACSBG2 C16522
ACSBG2	GEM	C16179	C16179 ACSBG2;ACSBG2 C16179
ACSBG2	GEM	C16525	C16525 ACSBG2;ACSBG2 C16525
ACSBG2	GEM	C16180	C16180 ACSBG2;ACSBG2 C16180
ACSBG2	GEM	C16533	C16533 ACSBG2;ACSBG2 C16533
ACSBG2	GEM	C16645	C16645 ACSBG2;ACSBG2 C16645
ACSBG2	GEM	C16169	C16169 ACSBG2;ACSBG2 C16169
ACSBG2	GEM	C16173	C16173 ACSBG2;ACSBG2 C16173
ACSBG2	GEM	C16165	C16165 ACSBG2;ACSBG2 C16165
ACSBG2	GEM	C16168	C16168 ACSBG2;ACSBG2 C16168
ACSBG2	GEM	C16172	C16172 ACSBG2;ACSBG2 C16172
ACSBG2	Reactome&BRENDA &GEM	C00010	C00010 ACSBG2;ACSBG2 C00010
ACSBG2	Reactome&BRENDA &GEM	C00002	C00002 ACSBG2;ACSBG2 C00002
ACSBG2	Reactome&BRENDA &GEM	C00020	ACSBG2 C00020;C00020 ACSBG2
ACSBG2	Reactome&BRENDA &GEM	C00013	ACSBG2 C00013;C00013 ACSBG2
ACSBG2	KEGG &GEM	C00249	ACSBG2 C00249;C00249 ACSBG2
ACSBG2	KEGG &GEM	C00154	C00154 ACSBG2;ACSBG2 C00154
ACSBG2	BRENDA	C00040	ACSBG2 C00040
ACSBG2	GEM	C01832	C01832 ACSBG2;ACSBG2 C01832
ACSBG2	GEM	C02679	C02679 ACSBG2;ACSBG2 C02679
ACSBG2	GEM	C17076	C17076 ACSBG2;ACSBG2 C17076
ACSBG2	GEM	C02593	C02593 ACSBG2;ACSBG2 C02593
ACSBG2	GEM	C06424	C06424 ACSBG2;ACSBG2 C06424
ACSBG2	GEM	C16537	C16537 ACSBG2;ACSBG2 C16537
ACSBG2	GEM	C08362	C08362 ACSBG2;ACSBG2 C08362
ACSBG2	GEM	C16536	C16536 ACSBG2;ACSBG2 C16536
ACSBG2	GEM	C00412	C00412 ACSBG2;ACSBG2 C00412
ACSBG2	GEM	C01530	C01530 ACSBG2;ACSBG2 C01530
ACSBG2	GEM	C08367	C08367 ACSBG2;ACSBG2 C08367
ACSBG2	GEM	C00712	C00712 ACSBG2;ACSBG2 C00712
ACSBG2	GEM	C00510	ACSBG2 C00510
ACSBG2	GEM	C16535	C16535 ACSBG2;ACSBG2 C16535
ACSBG2	GEM	C02041	C02041 ACSBG2;ACSBG2 C02041
ACSBG2	GEM	C06425	C06425 ACSBG2;ACSBG2 C06425
ACSBG2	GEM	C16526	C16526 ACSBG2;ACSBG2 C16526
ACSBG2	GEM	C16528	C16528 ACSBG2;ACSBG2 C16528
ACSBG2	GEM	C08281	C08281 ACSBG2;ACSBG2 C08281
ACSBG2	GEM	C16531	C16531 ACSBG2;ACSBG2 C16531
ACSBG2	GEM	C08316	C08316 ACSBG2;ACSBG2 C08316
ACSBG2	GEM	C16529	C16529 ACSBG2;ACSBG2 C16529
ACSBG2	GEM	C08320	C08320 ACSBG2;ACSBG2 C08320
ACSBG2	GEM	C16532	C16532 ACSBG2;ACSBG2 C16532
ACSBG2	GEM	C08323	C08323 ACSBG2;ACSBG2 C08323
ACSBG2	GEM	C16162	C16162 ACSBG2;ACSBG2 C16162
ACSBG2	GEM	C06427	C06427 ACSBG2;ACSBG2 C06427
ACSBG2	GEM	C16163	C16163 ACSBG2;ACSBG2 C16163
ACSBG2	GEM	C16300	C16300 ACSBG2;ACSBG2 C16300
ACSBG2	GEM	C06428	C06428 ACSBG2;ACSBG2 C06428
ACSBG2	GEM	C16513	C16513 ACSBG2;ACSBG2 C16513
ACSBG2	GEM	C06429	C06429 ACSBG2;ACSBG2 C06429
ACSBG2	GEM	C02050	C02050 ACSBG2;ACSBG2 C02050
ACSBG2	GEM	C01595	C01595 ACSBG2;ACSBG2 C01595
ACSBG2	GEM	C03035	C03035 ACSBG2;ACSBG2 C03035
ACSBG2	GEM	C06426	C06426 ACSBG2;ACSBG2 C06426
ACSBG2	GEM	C03595	C03595 ACSBG2;ACSBG2 C03595
ACSBG2	GEM	C03242	C03242 ACSBG2;ACSBG2 C03242
ACSBG2	GEM	C02249	C02249 ACSBG2;ACSBG2 C02249
ACSBG2	GEM	C00219	C00219 ACSBG2;ACSBG2 C00219
ACSBG2	GEM	C16527	C16527 ACSBG2;ACSBG2 C16527
ACSBG2	GEM	C05950	C05950 ACSBG2;ACSBG2 C05950
ACSBG2	GEM	C05272	ACSBG2 C05272
ACSF2	GEM	C14770	C14770 ACSF2
ACSF2	GEM	C14771	C14771 ACSF2
ACSF2	Reactome &GEM	C00010	C00010 ACSF2
ACSF2	Reactome &GEM	C00002	C00002 ACSF2
ACSF2	Reactome &GEM	C00013	ACSF2 C00013
ACSF2	Reactome &GEM	C00020	ACSF2 C00020
ACSF2	GEM	C00003	C00003 ACSF2
ACSF2	GEM	C00007	C00007 ACSF2
ACSF2	GEM	C00024	ACSF2 C00024
ACSF2	GEM	C00027	ACSF2 C00027
ACSF2	GEM	C00004	ACSF2 C00004
ACSF2	GEM	C00080	C00080 ACSF2;ACSF2 C00080
ACSF2	GEM	C00100	ACSF2 C00100
ACSF3	GEM	C14770	C14770 ACSF3
ACSF3	GEM	C14771	C14771 ACSF3
ACSF3	Reactome &GEM	C00010	C00010 ACSF3
ACSF3	Reactome &GEM	C00002	C00002 ACSF3
ACSF3	Reactome &GEM	C00013	ACSF3 C00013
ACSF3	Reactome &GEM	C00020	ACSF3 C00020
ACSF3	KEGG	C01213	ACSF3 C01213;C01213 ACSF3
ACSF3	KEGG	C02170	ACSF3 C02170;C02170 ACSF3
ACSF3	GEM	C00003	C00003 ACSF3
ACSF3	GEM	C00007	C00007 ACSF3
ACSF3	GEM	C00024	ACSF3 C00024
ACSF3	GEM	C00027	ACSF3 C00027
ACSF3	GEM	C00004	ACSF3 C00004
ACSF3	GEM	C00080	C00080 ACSF3;ACSF3 C00080
ACSF3	GEM	C00100	ACSF3 C00100
ACSL1	GEM	C16534	C16534 ACSL1;ACSL1 C16534
ACSL1	GEM	C16166	C16166 ACSL1;ACSL1 C16166
ACSL1	GEM	C16170	C16170 ACSL1;ACSL1 C16170
ACSL1	GEM	C16164	C16164 ACSL1;ACSL1 C16164
ACSL1	GEM	C16167	C16167 ACSL1;ACSL1 C16167
ACSL1	GEM	C16171	C16171 ACSL1;ACSL1 C16171
ACSL1	GEM	C16522	C16522 ACSL1;ACSL1 C16522
ACSL1	GEM	C16179	C16179 ACSL1;ACSL1 C16179
ACSL1	GEM	C16525	C16525 ACSL1;ACSL1 C16525
ACSL1	GEM	C16180	C16180 ACSL1;ACSL1 C16180
ACSL1	GEM	C16533	C16533 ACSL1;ACSL1 C16533
ACSL1	GEM	C16645	C16645 ACSL1;ACSL1 C16645
ACSL1	GEM	C16169	C16169 ACSL1;ACSL1 C16169
ACSL1	GEM	C16173	C16173 ACSL1;ACSL1 C16173
ACSL1	GEM	C16165	C16165 ACSL1;ACSL1 C16165
ACSL1	GEM	C16168	C16168 ACSL1;ACSL1 C16168
ACSL1	GEM	C16172	C16172 ACSL1;ACSL1 C16172
ACSL1	Reactome&BRENDA &GEM	C00010	C00010 ACSL1;ACSL1 C00010
ACSL1	Reactome&BRENDA &GEM	C00013	ACSL1 C00013;C00013 ACSL1
ACSL1	Reactome&BRENDA &GEM	C00002	C00002 ACSL1;ACSL1 C00002
ACSL1	Reactome &GEM	C00249	C00249 ACSL1;ACSL1 C00249
ACSL1	Reactome&BRENDA &GEM	C00020	ACSL1 C00020;C00020 ACSL1
ACSL1	Reactome	C00001	ACSL1 C00001
ACSL1	Reactome &GEM	C00154	ACSL1 C00154;C00154 ACSL1
ACSL1	BRENDA	C00040	ACSL1 C00040
ACSL1	GEM	C01832	C01832 ACSL1;ACSL1 C01832
ACSL1	GEM	C02679	C02679 ACSL1;ACSL1 C02679
ACSL1	GEM	C17076	C17076 ACSL1;ACSL1 C17076
ACSL1	GEM	C02593	C02593 ACSL1;ACSL1 C02593
ACSL1	GEM	C06424	C06424 ACSL1;ACSL1 C06424
ACSL1	GEM	C16537	C16537 ACSL1;ACSL1 C16537
ACSL1	GEM	C08362	C08362 ACSL1;ACSL1 C08362
ACSL1	GEM	C16536	C16536 ACSL1;ACSL1 C16536
ACSL1	GEM	C00412	C00412 ACSL1;ACSL1 C00412
ACSL1	GEM	C01530	C01530 ACSL1;ACSL1 C01530
ACSL1	GEM	C08367	C08367 ACSL1;ACSL1 C08367
ACSL1	GEM	C00712	C00712 ACSL1;ACSL1 C00712
ACSL1	GEM	C00510	ACSL1 C00510
ACSL1	GEM	C16535	C16535 ACSL1;ACSL1 C16535
ACSL1	GEM	C02041	C02041 ACSL1;ACSL1 C02041
ACSL1	GEM	C06425	C06425 ACSL1;ACSL1 C06425
ACSL1	GEM	C16526	C16526 ACSL1;ACSL1 C16526
ACSL1	GEM	C16528	C16528 ACSL1;ACSL1 C16528
ACSL1	GEM	C08281	C08281 ACSL1;ACSL1 C08281
ACSL1	GEM	C16531	C16531 ACSL1;ACSL1 C16531
ACSL1	GEM	C08316	C08316 ACSL1;ACSL1 C08316
ACSL1	GEM	C16529	C16529 ACSL1;ACSL1 C16529
ACSL1	GEM	C08320	C08320 ACSL1;ACSL1 C08320
ACSL1	GEM	C16532	C16532 ACSL1;ACSL1 C16532
ACSL1	GEM	C08323	C08323 ACSL1;ACSL1 C08323
ACSL1	GEM	C16162	C16162 ACSL1;ACSL1 C16162
ACSL1	GEM	C06427	C06427 ACSL1;ACSL1 C06427
ACSL1	GEM	C16163	C16163 ACSL1;ACSL1 C16163
ACSL1	GEM	C16300	C16300 ACSL1;ACSL1 C16300
ACSL1	GEM	C06428	C06428 ACSL1;ACSL1 C06428
ACSL1	GEM	C16513	C16513 ACSL1;ACSL1 C16513
ACSL1	GEM	C06429	C06429 ACSL1;ACSL1 C06429
ACSL1	GEM	C02050	C02050 ACSL1;ACSL1 C02050
ACSL1	GEM	C01595	C01595 ACSL1;ACSL1 C01595
ACSL1	GEM	C03035	C03035 ACSL1;ACSL1 C03035
ACSL1	GEM	C06426	C06426 ACSL1;ACSL1 C06426
ACSL1	GEM	C03595	C03595 ACSL1;ACSL1 C03595
ACSL1	GEM	C03242	C03242 ACSL1;ACSL1 C03242
ACSL1	GEM	C02249	C02249 ACSL1;ACSL1 C02249
ACSL1	GEM	C00219	C00219 ACSL1;ACSL1 C00219
ACSL1	GEM	C16527	C16527 ACSL1;ACSL1 C16527
ACSL1	GEM	C05950	C05950 ACSL1;ACSL1 C05950
ACSL1	GEM	C16218	C16218 ACSL1;ACSL1 C16218
ACSL1	GEM	C05272	ACSL1 C05272
ACSL3	GEM	C16534	C16534 ACSL3;ACSL3 C16534
ACSL3	GEM	C16166	C16166 ACSL3;ACSL3 C16166
ACSL3	GEM	C16170	C16170 ACSL3;ACSL3 C16170
ACSL3	GEM	C16164	C16164 ACSL3;ACSL3 C16164
ACSL3	GEM	C16167	C16167 ACSL3;ACSL3 C16167
ACSL3	GEM	C16171	C16171 ACSL3;ACSL3 C16171
ACSL3	GEM	C16522	C16522 ACSL3;ACSL3 C16522
ACSL3	GEM	C16179	C16179 ACSL3;ACSL3 C16179
ACSL3	GEM	C16525	C16525 ACSL3;ACSL3 C16525
ACSL3	GEM	C16180	C16180 ACSL3;ACSL3 C16180
ACSL3	GEM	C16533	C16533 ACSL3;ACSL3 C16533
ACSL3	GEM	C16645	C16645 ACSL3;ACSL3 C16645
ACSL3	GEM	C16169	C16169 ACSL3;ACSL3 C16169
ACSL3	GEM	C16173	C16173 ACSL3;ACSL3 C16173
ACSL3	GEM	C16165	C16165 ACSL3;ACSL3 C16165
ACSL3	GEM	C16168	C16168 ACSL3;ACSL3 C16168
ACSL3	GEM	C16172	C16172 ACSL3;ACSL3 C16172
ACSL3	Reactome&BRENDA &GEM	C00010	C00010 ACSL3;ACSL3 C00010
ACSL3	Reactome&BRENDA &GEM	C00002	C00002 ACSL3;ACSL3 C00002
ACSL3	Reactome &GEM	C00249	C00249 ACSL3;ACSL3 C00249
ACSL3	Reactome&BRENDA &GEM	C00020	ACSL3 C00020;C00020 ACSL3
ACSL3	Reactome	C00001	ACSL3 C00001
ACSL3	Reactome&BRENDA &GEM	C00013	ACSL3 C00013;C00013 ACSL3
ACSL3	Reactome &GEM	C00154	ACSL3 C00154;C00154 ACSL3
ACSL3	BRENDA	C00040	ACSL3 C00040
ACSL3	GEM	C01832	C01832 ACSL3;ACSL3 C01832
ACSL3	GEM	C02679	C02679 ACSL3;ACSL3 C02679
ACSL3	GEM	C17076	C17076 ACSL3;ACSL3 C17076
ACSL3	GEM	C02593	C02593 ACSL3;ACSL3 C02593
ACSL3	GEM	C06424	C06424 ACSL3;ACSL3 C06424
ACSL3	GEM	C16537	C16537 ACSL3;ACSL3 C16537
ACSL3	GEM	C08362	C08362 ACSL3;ACSL3 C08362
ACSL3	GEM	C16536	C16536 ACSL3;ACSL3 C16536
ACSL3	GEM	C00412	C00412 ACSL3;ACSL3 C00412
ACSL3	GEM	C01530	C01530 ACSL3;ACSL3 C01530
ACSL3	GEM	C08367	C08367 ACSL3;ACSL3 C08367
ACSL3	GEM	C00712	C00712 ACSL3;ACSL3 C00712
ACSL3	GEM	C00510	ACSL3 C00510
ACSL3	GEM	C16535	C16535 ACSL3;ACSL3 C16535
ACSL3	GEM	C02041	C02041 ACSL3;ACSL3 C02041
ACSL3	GEM	C06425	C06425 ACSL3;ACSL3 C06425
ACSL3	GEM	C16526	C16526 ACSL3;ACSL3 C16526
ACSL3	GEM	C16528	C16528 ACSL3;ACSL3 C16528
ACSL3	GEM	C08281	C08281 ACSL3;ACSL3 C08281
ACSL3	GEM	C16531	C16531 ACSL3;ACSL3 C16531
ACSL3	GEM	C08316	C08316 ACSL3;ACSL3 C08316
ACSL3	GEM	C16529	C16529 ACSL3;ACSL3 C16529
ACSL3	GEM	C08320	C08320 ACSL3;ACSL3 C08320
ACSL3	GEM	C16532	C16532 ACSL3;ACSL3 C16532
ACSL3	GEM	C08323	C08323 ACSL3;ACSL3 C08323
ACSL3	GEM	C16162	C16162 ACSL3;ACSL3 C16162
ACSL3	GEM	C06427	C06427 ACSL3;ACSL3 C06427
ACSL3	GEM	C16163	C16163 ACSL3;ACSL3 C16163
ACSL3	GEM	C16300	C16300 ACSL3;ACSL3 C16300
ACSL3	GEM	C06428	C06428 ACSL3;ACSL3 C06428
ACSL3	GEM	C16513	C16513 ACSL3;ACSL3 C16513
ACSL3	GEM	C06429	C06429 ACSL3;ACSL3 C06429
ACSL3	GEM	C02050	C02050 ACSL3;ACSL3 C02050
ACSL3	GEM	C01595	C01595 ACSL3;ACSL3 C01595
ACSL3	GEM	C03035	C03035 ACSL3;ACSL3 C03035
ACSL3	GEM	C06426	C06426 ACSL3;ACSL3 C06426
ACSL3	GEM	C03595	C03595 ACSL3;ACSL3 C03595
ACSL3	GEM	C03242	C03242 ACSL3;ACSL3 C03242
ACSL3	GEM	C02249	C02249 ACSL3;ACSL3 C02249
ACSL3	GEM	C00219	C00219 ACSL3;ACSL3 C00219
ACSL3	GEM	C16527	C16527 ACSL3;ACSL3 C16527
ACSL3	GEM	C05950	C05950 ACSL3;ACSL3 C05950
ACSL3	GEM	C05272	ACSL3 C05272
ACSL4	GEM	C16534	C16534 ACSL4;ACSL4 C16534
ACSL4	GEM	C16166	C16166 ACSL4;ACSL4 C16166
ACSL4	GEM	C16170	C16170 ACSL4;ACSL4 C16170
ACSL4	GEM	C16164	C16164 ACSL4;ACSL4 C16164
ACSL4	GEM	C16167	C16167 ACSL4;ACSL4 C16167
ACSL4	GEM	C16171	C16171 ACSL4;ACSL4 C16171
ACSL4	GEM	C16522	C16522 ACSL4;ACSL4 C16522
ACSL4	GEM	C16179	C16179 ACSL4;ACSL4 C16179
ACSL4	GEM	C16525	C16525 ACSL4;ACSL4 C16525
ACSL4	GEM	C16180	C16180 ACSL4;ACSL4 C16180
ACSL4	GEM	C16533	C16533 ACSL4;ACSL4 C16533
ACSL4	GEM	C16645	C16645 ACSL4;ACSL4 C16645
ACSL4	GEM	C16169	C16169 ACSL4;ACSL4 C16169
ACSL4	GEM	C16173	C16173 ACSL4;ACSL4 C16173
ACSL4	GEM	C16165	C16165 ACSL4;ACSL4 C16165
[truncated: 29,229 more rows]
