# Supplementary material for: Deep neural network for discovering metabolism-related biomarkers for lung adenocarcinoma
Source: Front Endocrinol (Lausanne). 2023 Oct 25;14:1270772. doi: 10.3389/fendo.2023.1270772 (PMC10634586; doi:10.3389/fendo.2023.1270772)
Supplement: Supplementary file 1 [file DataSheet_1.zip › Table S2. 887 metabolism-related DEmRNAs.xlsx]

## Sheet: Table S2_887 metabolism-related
Table S2. 887 metabolism-related DEmRNAs
mRNA
CAV1
ENO1
P4HB
MT-ND6
SLC34A2
GAPDH
GPX3
GPX2
FABP4
ALDOA
CES1
FBP1
CAT
LYZ
DUSP1
APOC1
ACP5
SCD
NQO1
NAPSA
AQP4
PDIA4
PGGHG
DHCR24
PDIA6
AQP1
CTSH
SLC39A8
ALOX5AP
CYP4B1
PLAU
CPA3
CP
HPGD
PTGDS
CYP24A1
GGCT
ALDH1A1
ALOX15
ABCC3
ZDHHC9
LDHA
LPL
AKR1B10
SLC12A7
CFD
CBLC
IRAK1
SLC52A2
PAPSS2
HSD17B6
ALPL
GGTLC1
SGPP2
FABP5
CHIA
ADA2
FOLR1
TK1
TGFBR2
TOP2A
MMP9
DUSP4
CRLF1
TPI1
SDR16C5
AOC3
PRKDC
ALDH3B1
ENPP2
FMO2
UGDH
MMP13
MAPK4
AIMP2
SRD5A3
CA2
PAICS
TEK
EIF2AK1
B3GNT6
GMPPA
SLC15A3
B3GALNT1
ADARB1
PKMYT1
NEK2
CDK14
SGK1
LIPI
B4GALNT1
PPIF
TFRC
PDE2A
PLCB4
SLC2A3
AKT3
GALNT7
B3GNT4
PTGIS
SLC4A3
PLCXD2
GRK5
MMP7
MSMO1
SLC7A5
TPK1
AADAC
CD36
UBE2C
EEF1A2
THEM5
UGT2B15
GCNT3
PMM2
PTGES
FTCD
COX4I2
SULT1A2
B3GNT3
BRIP1
SLC16A3
PLG
ERN2
DNMT3B
CYP17A1
SGPL1
TYMS
HOGA1
ACOXL
STX1A
ABCG8
CHPF
CLCF1
SRPK1
PFKP
PAH
GALNT16
PRDM9
AQP9
SLC5A1
SLC39A4
ADHFE1
PLSCR2
PAK1
ABCA3
HK3
SLC5A3
SOD3
GALNT17
SLCO3A1
UGT1A8
ALOXE3
CMA1
BDH1
AXL
DDX25
MGAT3
FLAD1
LIPA
TRAP1
GUCY1A2
APOBEC4
F10
USP2
UBE2T
SLC2A12
ATIC
PLA2G1B
ACAD8
EPHA10
XDH
GLDC
CYP27A1
KIF11
JAK3
GPD1
MAOB
HPRT1
SLC2A9
HAL
SGMS2
OTC
AK4
ATP8A2
SLC5A8
AURKA
SLC24A3
PAK6
POLE2
ANXA3
MAOA
CDK15
BCO1
ACSBG1
SLC16A6
DIO3
MAPK10
VNN3
ACSM2A
CTDSPL
OSBPL6
ITPKA
PNPLA6
CACNA2D2
UGT8
THNSL1
TICRR
PTRH2
KLK7
ACHE
ASPA
PTPN21
CDKL5
PLK1
FLT4
LOXL2
ETNK2
SLC16A8
LARGE2
ACSS3
UBE2QL1
ST6GALNAC2
MMP3
PLBD1
GARS1
CDC14A
NAT8L
ABCA4
SLC6A3
GGT6
HS3ST1
GCGR
ENTPD8
SLC9A3
PIP5KL1
UGT1A1
PTPRN
ST6GALNAC3
GMDS
ADAMTS14
SLC11A1
SHMT2
ALOX15B
MIF
FOLR3
INMT
SLC6A12
NUP155
SLC28A3
SLC5A7
SLCO1A2
FA2H
PHOSPHO1
ATP4B
CLK2
MME
CPT1B
SLCO2A1
SLC39A5
GYG2
PNPLA5
B4GALNT4
SLC1A2
SLC15A1
CYP2D6
ADCY9
F12
ANPEP
AQP6
CA9
DAPK1
SLC18A2
CYP2A6
ADH1B
PADI1
METTL1
EPHB3
GNMT
PRKCZ
PLA2G4A
ROR1
CYP2F1
SLC25A13
PRKD1
PCSK9
B3GALT2
ACSM2B
AKR7A3
GPX8
PDF
SLC27A2
PPM1F
SPTLC3
EGLN3
PRKG1
UHRF1
BCO2
POLB
PLK4
STYK1
PLA2G4F
MYLK
MAP3K15
DARS2
CYBRD1
ESPL1
SLC6A13
BUB1B
ACSM5
FGFR4
SULT1C4
HECW2
ADPRH
PADI4
HMGCS2
PRKN
SLC28A2
CYP3A5
SDS
PLA2G2A
ABCG1
NME4
SAMHD1
FUT6
ACOT11
SORD
PRKCE
RAPGEF4
PGM5
RNF180
KL
ACADL
AGMAT
ACY3
SBK1
MMP12
STARD8
PTPRN2
ATP10B
PTPRQ
SLC7A10
DUSP26
DPYS
EPHA6
DDR2
HKDC1
DNASE1
GUCY2F
PLOD2
HACD4
DPEP1
GSTA3
INSL3
FUT2
NT5E
ACMSD
ACP6
AMIGO3
DHTKD1
DDX11
SLC29A4
CDC25A
CDK1
MYO3B
NME5
PSPH
MGAT4D
ESCO2
CKM
PLXNB3
OPLAH
GALNT18
SNRK
CYP21A2
HAS1
FGFR3
ELOVL2
AKR1B15
FKBP10
PLCE1
NME1
PGLYRP4
LDHC
ALDH18A1
BRSK2
PARS2
SLC5A9
PAFAH1B3
HPGDS
PKIA
CERCAM
TKTL1
PKLR
MFSD2A
SLC25A21
GCSH
FGFR2
SCD5
SLC4A4
ART5
TRHDE
PPP3R2
PNCK
CTSW
AGPAT4
FAR2
TRMT9B
RRM2
GSTA2
PLA2G12B
SLC1A4
SLC18A3
VEGFD
GALE
CAMK2A
AKR1C4
CHEK2
KIF2C
POLR2H
GPT
TPSB2
DECR2
HPSE2
ACSL4
ARG1
FKBP11
RASL11A
MOCS1
PCYT1B
UPB1
KIF18A
TCF4
RAC3
SLC27A6
PDK4
CYP27B1
SLC44A5
NTRK3
HMBS
STK32A
ROS1
ATP8A1
B4GALT3
DUSP8
PDE1B
PLA2G2F
FKBP4
IRAK3
EPM2A
SLC4A1
METTL7B
PLPP2
AATK
BST1
LGSN
ABCB4
DDO
STK31
PLPP3
GCG
PSKH2
F11
TYR
ST14
NUP210
HAO2
CHEK1
TFB2M
IL4I1
RFWD3
KLK2
SRM
ACOT12
DNM3
PIK3R5
SULT1A1
NPR1
SLC47A1
PGM2L1
DNTT
LIMK1
COLGALT2
SULT4A1
LPGAT1
CHPF2
GALNTL5
TSHB
SLC19A3
FAXDC2
ATP10A
PRDM6
CAD
ST6GALNAC1
CYP3A7
CTSV
CDC7
CYP39A1
CHST6
PLPP5
NEDD4L
GALNT5
PLCL1
METTL7A
ABCB6
SLC22A11
SLC15A2
TPSAB1
KIF1A
ZDHHC15
TNS2
ENO3
CCNO
BPHL
PDIA2
GPT2
NAT9
CYGB
PNMT
FMO3
PLSCR4
DTYMK
REN
COX6B2
PPP1R3A
PDE1C
MYLK3
PPEF1
MRM1
ECE2
METTL11B
SLC13A1
KLK8
CA1
ALDH1B1
AKR1D1
DUOX1
SLC22A18
ABCG2
PTPN5
PUS1
NOS2
AK7
CYP11A1
NAT16
PDE5A
PEAK1
HS3ST4
B4GALT2
PHKA1
SMUG1
SULT1E1
HDC
STARD13
PTPRH
CHST4
ALOX5
HECW1
PTPRM
NLN
TGM1
SLC32A1
PTPRB
DIO2
LRP2
PROC
RIMKLA
POLG2
PLPPR3
UCHL1
PGLYRP1
NOS1
MACROD2
SLC7A11
HYAL2
MTHFD2
HCST
PRKCQ
SLC2A1
PLA2G4D
B4GALNT2
DDC
PTPRC
CHST9
GPX5
PLA2G3
ARG2
POLQ
ALDH2
TRPM2
CYP4F11
GPI
FUT5
SLC5A5
NUP62CL
CYP1A1
SLC8A1
SLC6A8
ALDH1A2
SLC24A4
CDKL1
PDK1
HS6ST2
SLCO1B1
COX7A1
SULT2B1
NEK5
TWNK
PDE4C
AOX1
HCN3
OXCT2
TTLL10
SLC34A3
DGKI
LPO
SRD5A2
SFXN1
GCNT4
RHBG
PTPRD
ST6GAL2
UBE2S
ALPP
MATK
SLC7A7
NSUN2
GAD1
UGT3A1
SLC16A9
HAGHL
CYP19A1
SLC7A9
ADRA2C
PCK1
SLC6A5
PIK3R1
MOGAT3
ZDHHC14
STARD9
PCYOX1
ASPG
PLA2G2D
ABCB1
PPAT
CPS1
GALNT6
ACE
SLC22A3
RNF182
SLC25A10
PTPRO
CPNE7
GFPT1
TARS2
KAT2B
PTPRT
SPTSSB
TIE1
CKMT1B
SLC17A4
SLC16A12
KLHL23
SRPK3
ELOVL4
PIP5K1B
SLC2A5
ABHD6
SLCO2B1
PDE6A
ENTPD2
PTPN13
PLPPR1
KLK6
ATG9B
SLC26A6
PBK
TGM7
EPHB6
TDO2
ALDH3B2
MDH1B
MGAM
CAMK2B
B3GNT8
MELK
PYCR1
ADSS1
ADH1A
CASP1
QPCT
TXNDC17
EYA4
INPP5K
TTK
SLC38A3
CFB
CYP4X1
PRMT8
SUV39H2
ASNS
HMGCLL1
DPEP2
CTSG
SLC6A4
SLC26A1
CDC25C
ACR
BMX
SLC51B
BACE2
B3GNTL1
SLC9A7
GNPNAT1
SLC8A3
PPIL6
GCAT
EPHA8
UGT2B11
ZDHHC19
VAMP2
CYP1A2
RNF128
HSD11B1
LATS2
PDE8B
FMO1
CDA
PTK6
OLAH
ABCC2
SLC14A1
PPP2R2C
PGK2
SAPCD1
RGN
ST6GALNAC6
CYP4F22
ST6GALNAC5
PIF1
NTRK2
BTK
PDZD4
HACD1
PLA1A
IDH2
UST
SLC6A15
AZIN2
SLC1A1
SLC26A9
ALG3
ATP6V1C2
DHX34
AURKB
OGDHL
KLK11
CHRM3
STK39
SELENOI
AWAT2
EPHB2
OCA2
CACNA1E
ADCY4
VNN2
CIT
SULT1B1
ABCB9
GALNT14
WNK2
TYRP1
PLPP4
BUB1
PC
CA4
BLM
SMOX
CELSR3
ARNT2
MMACHC
ABCA8
ATP2A1
MUSK
ART4
GCLC
F7
CA8
NPC1L1
SLC27A3
SYCE2
CHAC1
RPE65
SSR4
NAALAD2
PLPPR5
ACACB
IKBKE
CDKN3
LRRK2
ADCY8
NMNAT2
PTPRG
SLC16A10
KAT2A
HGD
KMO
ATP12A
SGK2
P4HA3
ALAS2
MIOX
PLA2G5
RBP2
EZH2
CA3
MAST1
BCHE
FGR
AOC1
PRDM7
UGT2B4
NUP210L
CDO1
MGAM2
ERBB4
ATP4A
CFTR
CKMT1A
MID1IP1
SLC41A2
CAPN3
SLC6A20
LCT
NOP2
HYAL1
SYNJ2
ENTPD7
SRMS
DDX4
SRD5A1
PGLYRP3
AK1
TGM5
ALG1L2
FKBP1B
GALNT13
DUSP9
UCK2
PYGM
SLC22A8
ELOVL3
CBS
DUSP13
BMPR2
PNLIPRP3
SLC5A6
FUT8
RNF144B
GSTM5
PDE3B
RBP4
USP44
PYCR3
GGTLC2
ARL9
CYP4Z1
DPYSL2
F13B
DAPK2
PLA2G2C
FUT3
PSAT1
FABP12
ABCC11
TNFAIP8L3
UGT2B10
UGT2B28
ENPP6
BARD1
XYLB
NDST1
TTBK1
PRKG2
HCK
SLC6A11
ACVRL1
