# Supplementary material for: Deep neural network for discovering metabolism-related biomarkers for lung adenocarcinoma
Source: Front Endocrinol (Lausanne). 2023 Oct 25;14:1270772. doi: 10.3389/fendo.2023.1270772 (PMC10634586; doi:10.3389/fendo.2023.1270772)
Supplement: Supplementary file 1 [file DataSheet_1.zip › Table S3. The metabolism-related DEmRNAs interaction network.xlsx]

## Sheet: fpkm_metabolite_gene_interactio
Table S3. The metabolism-related DEmRNAs interaction network
mRNA1	mRNA2
ABCA3	ALG3
ABCA4	RPE65
ABCA4	ELOVL4
ABCA8	SLC22A8
ABCB1	CYP3A5
ABCB1	ABCB4
ABCB1	SLCO1B1
ABCB1	CAV1
ABCB6	ABCG8
ABCB6	ATP12A
ABCC3	SLCO2B1
ABCC3	SLCO1A2
ABCC3	SLCO1B1
ABCG1	CAV1
ABCG2	SLC22A8
ABCG2	ALDH1A1
ABCG2	SLCO1B1
ABCG2	SLC22A11
ABCG2	SLCO2B1
ABCG2	SLCO1A2
ABCG2	SLC47A1
ABCG2	SLC2A9
ABCG8	ATP12A
ABCG8	NPC1L1
ACACB	ACOT12
ACACB	SCD
ACACB	CPT1B
ACADL	ACSL4
ACADL	ACSBG1
ACADL	SLC27A2
ACE	REN
ACE	MME
ACE	ATP4A
ACE	CMA1
ACE	SLC15A1
ACE	ATP12A
ACHE	PNPLA6
ACHE	PHOSPHO1
ACHE	MUSK
ACHE	SLC18A3
ACMSD	KMO
ACMSD	TDO2
ACOT11	UGT3A1
ACOT11	SLCO1A2
ACOT12	STARD13
ACOT12	ALDH1B1
ACOT12	ALDH2
ACP5	MMP9
ACP5	FLAD1
ACR	DDX4
ACSBG1	SLC27A2
ACSBG1	ACSL4
ACSL4	SCD
ACSL4	CPT1B
ACSS3	AOX1
ACSS3	ALDH1B1
ACSS3	ALDH2
ACVRL1	BMPR2
ACVRL1	TGFBR2
ACVRL1	CAV1
ADA2	NT5E
ADAMTS14	SGPL1
ADCY4	ENTPD2
ADCY4	ADCY9
ADCY4	RAPGEF4
ADCY4	PDE8B
ADCY4	PDE5A
ADCY4	PDE1C
ADCY4	PRKCE
ADCY4	PDE1B
ADCY4	PDE6A
ADCY4	PDE2A
ADCY4	GCG
ADCY4	ADCY8
ADCY8	PDE1C
ADCY8	PDE5A
ADCY8	ADCY9
ADCY8	CAMK2A
ADCY8	PDE8B
ADCY8	CAMK2B
ADCY8	PRKCE
ADCY8	PDE1B
ADCY8	ENTPD2
ADCY8	GCG
ADCY8	PDE2A
ADCY8	RAPGEF4
ADCY8	PDE6A
ADCY8	PDE3B
ADCY9	PDE8B
ADCY9	ENTPD2
ADCY9	PDE3B
ADCY9	PDE1B
ADCY9	GCG
ADCY9	RAPGEF4
ADCY9	PDE6A
ADCY9	PDE2A
ADCY9	PDE1C
ADCY9	PDE5A
ADCY9	PRKCE
ADH1A	GSTA2
ADH1A	ADHFE1
ADH1A	ALDH1A1
ADH1A	MAOA
ADH1A	AOX1
ADH1A	ALDH1A2
ADH1A	BCO1
ADH1A	GSTA3
ADH1A	GSTM5
ADH1A	ALDH1B1
ADH1A	UGT1A8
ADH1A	HPGDS
ADH1A	ALDH3B1
ADH1A	UGT1A1
ADH1A	UGT2B28
ADH1A	ALDH2
ADH1A	ADH1B
ADH1A	ALDH3B2
ADH1B	ALDH3B2
ADH1B	CYP2A6
ADH1B	GSTA3
ADH1B	ALDH1A2
ADH1B	GSTM5
ADH1B	ADHFE1
ADH1B	UGT2B10
ADH1B	AOX1
ADH1B	GSTA2
ADH1B	ALDH2
ADH1B	CYP4X1
ADH1B	BCO1
ADH1B	HPGDS
ADH1B	SULT1A2
ADH1B	ALDH1B1
ADH1B	UGT2B11
ADH1B	MAOA
ADH1B	MAOB
ADH1B	ALDH1A1
ADH1B	ALDH3B1
ADHFE1	PGM2L1
ADHFE1	ADSS1
ADHFE1	LDHA
ADSS1	ASPA
ADSS1	ENTPD8
ADSS1	NAT8L
ADSS1	PGM2L1
ADSS1	GAD1
ADSS1	ATIC
ADSS1	NT5E
ADSS1	CAD
ADSS1	ASNS
ADSS1	HPRT1
ADSS1	FTCD
ADSS1	IL4I1
ADSS1	PPAT
AGMAT	SRM
AGMAT	AZIN2
AGMAT	AOC1
AGPAT4	DGKI
AGPAT4	PLPP2
AGPAT4	PLPP3
AGPAT4	PLPP4
AGPAT4	PLPPR3
AIMP2	PRKN
AK4	NME4
AK4	TPK1
AK4	ENTPD2
AK4	NME1
AK4	PKLR
AK4	RRM2
AK7	RRM2
AK7	ENTPD2
AK7	TPK1
AK7	PKLR
AK7	NME1
AKR1B10	RBP2
AKR1B10	SORD
AKR1B10	HKDC1
AKR1B10	HK3
AKR1B10	PAH
AKR1B10	ALDH2
AKR1B10	ALDH1B1
AKR1B10	LCT
AKR1C4	SRD5A1
AKR1C4	CYP27A1
AKR1C4	RBP2
AKR1C4	SRD5A3
AKR1C4	UGT2B10
AKR1C4	UGT2B4
AKR1C4	UGT1A8
AKR1C4	UGT2B15
AKR1C4	UGT2B11
AKR1C4	UGT1A1
AKR1C4	AKR1D1
AKR1C4	SRD5A2
AKR1C4	HSD11B1
AKR1D1	UGT2B11
AKR1D1	SRD5A2
AKR1D1	SRD5A3
AKR1D1	CYP17A1
AKR1D1	UGT2B10
AKR1D1	UGT1A1
AKR1D1	HSD11B1
AKR1D1	UGT2B4
AKR1D1	SRD5A1
AKR1D1	UGT2B15
AKR1D1	UGT1A8
AKR1D1	UGT2B28
AKR1D1	CYP19A1
AKR1D1	HSD17B6
AKT3	NOS2
AKT3	NOS1
AKT3	PDE3B
AKT3	PRKCZ
AKT3	PIK3R1
AKT3	MAP3K15
AKT3	PIK3R5
AKT3	PRKDC
ALDH18A1	MTHFD2
ALDH18A1	ALDH3B2
ALDH18A1	PYCR3
ALDH18A1	ALDH1B1
ALDH18A1	SHMT2
ALDH18A1	PSAT1
ALDH18A1	SDS
ALDH18A1	GAD1
ALDH18A1	ALDH3B1
ALDH18A1	CPS1
ALDH18A1	CAD
ALDH18A1	PYCR1
ALDH18A1	PSPH
ALDH18A1	PC
ALDH18A1	ALDH2
ALDH18A1	OTC
ALDH1A1	AOX1
ALDH1A1	UGT1A1
ALDH1A1	UGT1A8
ALDH1A1	CYP1A2
ALDH1A1	HSD17B6
ALDH1A1	CYP3A5
ALDH1A1	SDR16C5
ALDH1A1	CYP1A1
ALDH1A1	ALDH1A2
ALDH1A1	CYP2A6
ALDH1A1	BCO1
ALDH1A2	CYP1A1
ALDH1A2	BCO1
ALDH1A2	CYP1A2
ALDH1A2	AOX1
ALDH1A2	CYP3A5
ALDH1A2	CYP2A6
ALDH1A2	HSD17B6
ALDH1A2	SDR16C5
ALDH1B1	UPB1
ALDH1B1	AOC3
ALDH1B1	AOC1
ALDH1B1	MAOB
ALDH1B1	ALDH2
ALDH1B1	MAOA
ALDH2	MAOA
ALDH2	AOC3
ALDH2	TPI1
ALDH2	MAOB
ALDH2	UPB1
ALDH2	GAD1
ALDH2	CAT
ALDH2	AOC1
ALDH3B1	MAOA
ALDH3B1	MAOB
ALDH3B1	GAD1
ALDH3B1	GSTA3
ALDH3B1	AOC3
ALDH3B1	UPB1
ALDH3B1	ALDH3B2
ALDH3B2	GSTM5
ALDH3B2	AOC3
ALDH3B2	MAOA
ALDH3B2	GSTA3
ALDH3B2	MAOB
ALDH3B2	GAD1
ALDH3B2	UPB1
ALG3	B3GNTL1
ALOX15	PLA2G2D
ALOX15	ALOX5
ALOX15	ALOX15B
ALOX15	PLA2G2F
ALOX15	PLA2G3
ALOX15	CYP1A2
ALOX15	PLA2G4A
ALOX15	PLA2G2A
ALOX15	GPX3
ALOX15	PLA2G1B
ALOX15	PLA2G5
ALOX15B	ALOX5
ALOX15B	PLA2G4A
ALOX15B	PLA2G2F
ALOX15B	PLA2G2A
ALOX15B	PLA2G4F
ALOX5	PLA2G3
ALOX5	GPX8
ALOX5	PLA2G2A
ALOX5	GPX3
ALOX5	PLA2G2D
ALOX5	GPX2
ALOX5	PLA2G4A
ALOX5	PLA2G2F
ALOX5	GPX5
ALOX5	ALOX5AP
ALOX5	PLA2G1B
ALOX5	PLA2G5
ALOXE3	TGM1
ALOXE3	CYP4F22
ALPL	TPK1
ALPP	GGT6
ALPP	TPK1
ANPEP	MME
ANPEP	CDO1
ANPEP	GGT6
ANPEP	GGCT
ANPEP	PTPRC
ANPEP	NT5E
AOC1	SRM
AOC1	INMT
AOC1	DDC
AOC1	IL4I1
AOC1	MAOA
AOC1	MAOB
AOC1	HDC
AOC3	PTPRC
AOC3	DDC
AOC3	MAOA
AOC3	MAOB
AOX1	HSD17B6
AOX1	UGT2B15
AOX1	CYP1A2
AOX1	CYP3A5
AOX1	CYP1A1
AOX1	UGT1A8
AOX1	UGT2B28
AOX1	UGT2B10
AOX1	SDR16C5
AOX1	UPB1
AOX1	MAOB
AOX1	MAOA
AOX1	UGT1A1
AOX1	CYP2A6
AOX1	BCO1
APOBEC4	CDA
APOC1	PCYOX1
AQP1	AQP4
AQP1	AQP9
AQP1	SLC9A3
AQP4	SLC1A2
AQP4	AQP9
ARG1	OTC
ARG1	SRM
ARG1	ARG2
ARG1	NOS1
ARG1	AZIN2
ARG1	NOS2
ARG2	SRM
ARG2	OTC
ARG2	NOS1
ARG2	NOS2
ARG2	AZIN2
ARL9	RASL11A
ARNT2	CYP1A1
ASNS	ASPG
ASNS	GAD1
ASNS	GARS1
ASNS	IL4I1
ASNS	FTCD
ASNS	PSAT1
ASNS	CAD
ASNS	ASPA
ASNS	NAT8L
ASPA	RIMKLA
ASPA	FTCD
ASPA	IL4I1
ASPA	GAD1
ASPA	NAT8L
ASPA	CAD
ATIC	GCSH
ATIC	ENTPD8
ATIC	SHMT2
ATIC	MTHFD2
ATIC	TYMS
ATIC	PAICS
ATIC	NT5E
ATIC	GLDC
ATIC	PPAT
ATIC	FTCD
ATIC	HPRT1
ATP12A	CFTR
ATP12A	ATP4A
ATP12A	ATP4B
ATP4A	ATP4B
AURKA	BARD1
AURKA	CDC25A
AURKA	ESPL1
AURKA	KIF18A
AURKA	CHEK1
AURKA	PBK
AURKA	KIF2C
AURKA	UBE2S
AURKA	TTK
AURKA	PLK4
AURKA	UBE2C
AURKA	TOP2A
AURKA	BUB1B
AURKA	KIF11
AURKA	NEK2
AURKA	AURKB
AURKA	TK1
AURKA	CDC25C
AURKA	TYMS
AURKA	PLK1
AURKA	PAK1
AURKA	CDK1
AURKA	CDKN3
AURKA	MELK
AURKA	RRM2
AURKA	UHRF1
AURKA	BUB1
AURKB	CDC14A
AURKB	MYLK
AURKB	TK1
AURKB	PLK1
AURKB	PBK
AURKB	UBE2S
AURKB	RRM2
AURKB	KIF11
AURKB	CHEK1
AURKB	TOP2A
AURKB	KIF2C
AURKB	NSUN2
AURKB	TYMS
AURKB	BUB1
AURKB	CDC25A
AURKB	BARD1
AURKB	UHRF1
AURKB	ESPL1
AURKB	NEK2
AURKB	BUB1B
AURKB	MELK
AURKB	UBE2C
AURKB	NUP155
AURKB	KIF18A
AURKB	CDC25C
AURKB	PKMYT1
AURKB	ESCO2
AURKB	CDK1
AURKB	TTK
AURKB	CDKN3
AURKB	NUP210
AURKB	PLK4
AWAT2	RPE65
AWAT2	SDR16C5
AWAT2	HSD17B6
AXL	PIK3R1
AXL	TNS2
AZIN2	NOS1
AZIN2	NOS2
AZIN2	SRM
AZIN2	RRM2
B3GALNT1	B4GALT2
B3GALNT1	B4GALT3
B3GALT2	B4GALT2
B3GALT2	CHPF2
B3GALT2	FUT2
B3GALT2	FUT3
B3GALT2	B4GALT3
B3GNT3	GCNT3
B3GNT3	B4GALT2
B3GNT3	B3GNT4
B3GNT3	B4GALT3
B3GNT3	FUT2
B3GNT3	GCNT4
B3GNT3	FUT6
B3GNT3	FUT5
B3GNT3	FUT3
B3GNT4	FUT2
B3GNT4	B4GALT2
B3GNT4	FUT6
B3GNT4	B4GALT3
B3GNT4	FUT3
B3GNT4	FUT5
B3GNT6	GALNT6
B3GNT6	GALNT16
B3GNT6	ST6GALNAC1
B3GNT6	GCNT3
B4GALNT1	CHPF
B4GALNT1	GALNT13
B4GALNT1	B4GALNT4
B4GALNT1	GALNT6
B4GALNT2	B4GALT3
B4GALNT2	B4GALT2
B4GALNT4	B4GALT3
B4GALNT4	CHST9
B4GALNT4	FUT8
B4GALNT4	PGGHG
B4GALNT4	B4GALT2
B4GALT2	FUT8
B4GALT2	ST6GAL2
B4GALT2	LCT
B4GALT2	FUT5
B4GALT2	B4GALT3
B4GALT2	FUT3
B4GALT2	FUT2
B4GALT2	GALE
B4GALT2	FUT6
B4GALT3	FUT8
B4GALT3	ST6GAL2
B4GALT3	FUT5
B4GALT3	FUT3
B4GALT3	FUT2
B4GALT3	FUT6
BACE2	HKDC1
BARD1	PRKDC
BARD1	BRIP1
BARD1	CHEK1
BARD1	UBE2S
BARD1	POLE2
BARD1	CHEK2
BARD1	UBE2C
BARD1	BLM
BARD1	BUB1B
BCHE	MAOB
BCHE	GPT
BCO1	HSD17B6
BCO1	SDR16C5
BDH1	ZDHHC19
BDH1	HMGCS2
BDH1	OXCT2
BDH1	HMGCLL1
BLM	TOP2A
BLM	CHEK1
BLM	POLQ
BLM	CDK1
BLM	POLE2
BLM	PIF1
BLM	BRIP1
BLM	CHEK2
BLM	BUB1
BMPR2	LIMK1
BMPR2	PRKG1
BMPR2	CAV1
BMX	PTPN21
BMX	CAV1
BMX	TEK
BPHL	CAT
BRIP1	CHEK1
BRIP1	POLE2
BRSK2	CDC25C
BRSK2	PKMYT1
BST1	PRKG1
BST1	NMNAT2
BST1	PRKG2
BTK	FGR
BTK	PTPRC
BTK	CAV1
BTK	PIK3R1
BUB1	BUB1B
BUB1	PBK
BUB1	TICRR
BUB1	PLK1
BUB1	RRM2
BUB1	TYMS
BUB1	CDC25C
BUB1	CHEK1
BUB1	ESPL1
BUB1	EZH2
BUB1	CDC25A
BUB1	POLE2
BUB1	TTK
BUB1	CDKN3
BUB1	MELK
BUB1	NEK2
BUB1	PLK4
BUB1	CDK1
BUB1	UHRF1
BUB1	CDC7
BUB1	KIF2C
BUB1	ESCO2
BUB1	UBE2C
BUB1	TOP2A
BUB1	PKMYT1
BUB1	POLQ
BUB1	KIF18A
BUB1	KIF11
BUB1B	CDKN3
BUB1B	UBE2C
BUB1B	TYMS
BUB1B	KIF2C
BUB1B	PLK4
BUB1B	CDC25C
BUB1B	POLE2
BUB1B	UBE2S
BUB1B	KIF11
BUB1B	CDC25A
BUB1B	NEK2
BUB1B	ESCO2
BUB1B	UHRF1
BUB1B	CDK1
BUB1B	CHEK1
BUB1B	CDC7
BUB1B	RRM2
BUB1B	PBK
BUB1B	PLK1
BUB1B	TTK
BUB1B	ESPL1
BUB1B	MELK
BUB1B	KIF18A
BUB1B	TOP2A
CA1	CYP24A1
CA1	SLC4A1
CA2	SLC4A4
CA2	CYP24A1
CA2	HPGDS
CA2	SLC4A1
CA2	SLC26A6
CA3	SLC2A5
CA3	CYP24A1
CA4	CA9
CA4	CYP24A1
CA4	SLC4A4
CA8	CYP24A1
CA9	CYP24A1
CA9	SLC16A3
CA9	SLC4A4
CA9	SLC2A1
CACNA1E	CACNA2D2
CACNA2D2	VAMP2
CACNA2D2	STX1A
CAD	IL4I1
CAD	GFPT1
CAD	PPAT
CAD	GAD1
CAD	CPS1
CAD	OTC
CAD	NAT8L
CAD	FTCD
CAMK2A	SLC6A3
CAMK2A	CAMK2B
CAMK2A	PLCB4
CAMK2A	CDC25C
CAMK2A	PPM1F
CAMK2A	NOS1
CAMK2B	SLC6A3
CAMK2B	MYLK
CAMK2B	PPM1F
CAMK2B	NOS1
CAMK2B	CDC25C
CAMK2B	CAV1
CAMK2B	PLCB4
CASP1	CTSG
CASP1	KLK8
CAT	GAPDH
CAT	SOD3
CAT	HPGDS
CAT	GPT
CAT	DUOX1
CAT	HAO2
CAT	DDO
CAT	GPX8
CAT	TPI1
CAT	SLC27A2
CAT	XDH
CAT	NOS2
CAT	GPX3
CAT	DECR2
CAT	GPX2
CAT	GPX5
CAT	NQO1
CAT	SORD
CAV1	PIK3R1
CAV1	MMP13
CAV1	ENO1
CAV1	TGFBR2
CAV1	TNS2
CAV1	PTGIS
CAV1	IRAK1
CBS	SDS
CBS	SHMT2
CBS	SPTLC3
CBS	GNMT
CBS	PSPH
CCNO	CDK1
CCNO	SMUG1
CD36	SLC27A6
CDA	CES1
CDA	NT5E
CDA	UCK2
CDA	TK1
CDC14A	CDK1
CDC14A	CDC25C
CDC14A	CDC25A
CDC14A	ESPL1
CDC14A	CDC7
CDC14A	PLK1
CDC25A	PKMYT1
CDC25A	PLK4
CDC25A	KIF2C
CDC25A	PLK1
CDC25A	MELK
CDC25A	RRM2
CDC25A	CDK1
CDC25A	CDC25C
CDC25A	CHEK2
CDC25A	CHEK1
CDC25A	CDKN3
CDC25C	PLK1
CDC25C	UBE2C
CDC25C	CHEK2
CDC25C	NEK2
CDC25C	PKMYT1
CDC25C	TOP2A
CDC25C	CDKN3
CDC25C	CDK1
CDC25C	PBK
CDC25C	CHEK1
CDC25C	ESPL1
CDC25C	MELK
CDC25C	TTK
CDC25C	KIF2C
CDC25C	PLK4
CDC25C	KIF11
CDC7	PLK4
CDC7	POLE2
CDC7	PLK1
CDC7	CHEK2
CDC7	DTYMK
CDC7	CHEK1
CDC7	CDK1
CDC7	TICRR
CDK1	NUP210
CDK1	TTK
CDK1	PRKCE
CDK1	PLK1
CDK1	TOP2A
CDK1	TYMS
CDK1	PLK4
CDK1	ESCO2
CDK1	POLE2
CDK1	EZH2
CDK1	PBK
CDK1	NUP155
CDK1	PKMYT1
CDK1	KIF11
CDK1	NEK2
CDK1	KIF18A
CDK1	MELK
CDK1	TK1
CDK1	CDKN3
CDK1	UCHL1
CDK1	CHEK1
CDK1	KIF2C
CDK1	UBE2C
CDK1	UHRF1
CDK1	ESPL1
CDK1	UBE2S
CDK1	SAMHD1
CDK1	RRM2
CDK1	EPHB2
CDK1	CDK14
CDKL5	PTPRM
CDKL5	PPEF1
CDKN3	RRM2
CDKN3	PLK1
CDKN3	PBK
CDKN3	KIF11
CDKN3	PLK4
CDKN3	CHEK1
CDKN3	TTK
CDKN3	UBE2C
CDKN3	NEK2
CDKN3	KIF2C
CDKN3	MELK
CDKN3	TYMS
CDKN3	POLE2
CDKN3	TOP2A
CDO1	GGCT
CDO1	GAD1
CES1	UGT1A1
CES1	UGT2B10
CES1	RBP4
CES1	UGT2B15
CES1	UGT2B4
CES1	UGT1A8
CFB	CFD
CFTR	SLC9A3
CFTR	STX1A
CFTR	SLC26A1
CFTR	SLC26A6
CFTR	PDE3B
CFTR	SLC4A4
CFTR	SLC26A9
CHEK1	PBK
CHEK1	POLE2
CHEK1	ESPL1
CHEK1	CHEK2
CHEK1	TICRR
CHEK1	TYMS
CHEK1	KIF11
CHEK1	NEK2
CHEK1	TTK
CHEK1	POLQ
CHEK1	PRKDC
CHEK1	PKMYT1
CHEK1	RRM2
CHEK1	KIF2C
CHEK1	ESCO2
CHEK1	MELK
CHEK1	PLK1
CHEK1	PLK4
CHEK1	TOP2A
CHEK1	UBE2C
CHEK2	PKMYT1
CHEK2	PLK1
CHEK2	RRM2
CHEK2	PIF1
CHEK2	PRKDC
CIT	KIF11
CKM	CKMT1B
CKM	ENO3
CKM	LDHC
CKMT1A	LDHC
CKMT1A	NME4
CKMT1A	SLC6A8
CKMT1A	CKMT1B
CKMT1B	SLC6A8
CKMT1B	NME4
CLCF1	CRLF1
CLK2	PAFAH1B3
CMA1	REN
CMA1	CPA3
COLGALT2	PLOD2
COX4I2	COX7A1
COX4I2	COX6B2
COX6B2	COX7A1
CPA3	TPSB2
CPA3	CTSG
CPA3	TPSAB1
CPA3	HDC
CPS1	OTC
CPT1B	PDK4
CTSG	MMP9
CTSG	TPSAB1
CTSH	NAPSA
CYP11A1	SULT2B1
CYP11A1	INSL3
CYP11A1	CYP17A1
CYP11A1	DHCR24
CYP11A1	LIPA
CYP17A1	SULT2B1
CYP17A1	CYP1A1
CYP17A1	HSD17B6
CYP17A1	SRD5A2
CYP17A1	SRD5A3
CYP17A1	INSL3
CYP17A1	CYP1A2
CYP17A1	CYP3A5
CYP17A1	CYP19A1
CYP17A1	SRD5A1
CYP19A1	SULT1E1
CYP19A1	CYP1A1
CYP19A1	SRD5A3
CYP19A1	CYP2A6
CYP19A1	SRD5A2
CYP19A1	CYP3A5
CYP19A1	UGT2B15
CYP19A1	SRD5A1
CYP19A1	HSD17B6
CYP19A1	UGT1A8
CYP19A1	UGT2B4
CYP19A1	UGT1A1
CYP1A1	CYP1A2
CYP1A1	HSD17B6
CYP1A1	UGT1A8
CYP1A1	GSTA2
CYP1A1	HSD11B1
CYP1A1	UGT2B4
CYP1A1	GSTA3
CYP1A1	GSTM5
CYP1A1	UGT1A1
CYP1A1	CYP3A5
CYP1A1	CYP2A6
CYP1A1	UGT2B15
CYP1A1	UGT2B11
CYP1A1	NQO1
CYP1A1	UGT2B10
CYP1A1	SULT2B1
CYP1A1	UGT2B28
CYP1A1	HPGDS
CYP1A1	SULT1E1
CYP1A2	SULT2B1
CYP1A2	UGT2B15
CYP1A2	UGT2B4
CYP1A2	UGT1A8
CYP1A2	UGT2B28
CYP1A2	HPGDS
CYP1A2	CYP3A5
CYP1A2	UGT1A1
CYP1A2	CYP2A6
CYP1A2	SULT1A2
CYP1A2	UGT2B11
CYP1A2	GAPDH
CYP1A2	GSTA2
CYP1A2	XDH
CYP1A2	GSTA3
CYP1A2	UGT2B10
CYP24A1	CYP27B1
CYP24A1	SLC34A3
CYP27A1	LIPA
CYP27A1	DHCR24
CYP27B1	SLC34A3
CYP27B1	PPIF
CYP27B1	KL
CYP2A6	UGT2B11
CYP2A6	UGT1A8
CYP2A6	UGT2B15
CYP2A6	HPGDS
CYP2A6	UGT2B28
CYP2A6	SULT1A2
CYP2A6	HSD11B1
CYP2A6	XDH
CYP2A6	UGT2B10
CYP2A6	GSTA2
CYP2A6	UGT1A1
CYP2A6	CYP3A5
CYP2A6	UGT2B4
CYP2F1	GSTA3
CYP2F1	HPGDS
CYP3A5	UGT2B15
CYP3A5	HSD17B6
CYP3A5	UGT2B4
CYP3A5	SULT2B1
CYP3A5	SLCO1B1
CYP3A5	UGT2B28
CYP3A5	UGT1A1
CYP3A5	SULT1E1
CYP3A5	UGT2B11
CYP3A5	UGT1A8
CYP3A5	UGT2B10
CYP3A5	HPGDS
CYP3A5	GSTA2
CYP4F22	TGM1
CYP4X1	SULT1A2
CYP4X1	UGT2B11
DAPK1	DAPK2
DDC	PNMT
DDC	TDO2
DDC	INMT
DDC	MAOA
DDC	PAH
DDC	SLC6A3
DDC	IL4I1
DDC	TYR
DDC	MAOB
DDO	SLC7A10
DDO	NOS2
DDO	SLC27A2
DDO	HAO2
DDO	DECR2
DDX11	ESCO2
DECR2	HAO2
DECR2	NOS2
DECR2	SLC27A2
DGKI	PLCE1
DGKI	PLCB4
DHCR24	LIPA
DHCR24	MSMO1
DHCR24	SULT2B1
DHTKD1	GCSH
DIO2	SLC16A10
DIO2	SELENOI
DIO2	UGT2B11
DIO2	TSHB
DIO2	SULT1A2
DIO2	ELOVL3
DIO2	DIO3
DNMT3B	UHRF1
DNMT3B	EZH2
DNTT	MME
DNTT	PRKDC
DPYS	UPB1
DPYSL2	STX1A
DTYMK	NME5
DTYMK	TYMS
DTYMK	ENTPD8
DTYMK	NME1
DTYMK	TK1
DTYMK	NME4
DTYMK	NT5E
DTYMK	RRM2
DUOX1	SLC28A2
DUSP1	DUSP8
DUSP1	DUSP9
DUSP1	MAPK10
DUSP1	DUSP4
DUSP4	DUSP9
DUSP4	PTPN21
DUSP4	DUSP8
DUSP4	MAPK10
DUSP8	DUSP9
DUSP8	MAPK10
DUSP9	MAPK10
EEF1A2	PAPSS2
EEF1A2	PARS2
EEF1A2	ST6GALNAC1
EEF1A2	ST6GALNAC2
EEF1A2	GAPDH
EEF1A2	PGK2
ELOVL2	SCD
ELOVL2	HACD4
ELOVL2	HACD1
ELOVL4	HACD1
ELOVL4	HACD4
ENO1	GPI
ENO1	GAPDH
ENO1	FABP5
ENO1	LDHA
ENO1	TKTL1
ENO1	ENO3
ENO1	PCK1
ENO1	TPI1
ENO1	PGK2
ENO1	PLG
ENO1	PKLR
ENO1	P4HB
ENO1	PFKP
ENO3	TKTL1
ENO3	PGK2
ENO3	LDHA
ENO3	GAPDH
ENO3	PKLR
ENO3	GPI
ENO3	FABP5
ENO3	PYGM
ENO3	PCK1
ENO3	FKBP1B
ENO3	TPI1
ENO3	PFKP
ENTPD2	NME4
ENTPD2	RRM2
ENTPD2	PKLR
ENTPD2	ENTPD8
ENTPD2	NME1
ENTPD8	TK1
ENTPD8	TYMS
ENTPD8	HPRT1
ENTPD8	NT5E
ENTPD8	PKLR
ENTPD8	UCK2
ENTPD8	RRM2
EPHA6	FGR
EPHA8	EPHB3
EPHB2	PTPN13
EPHB2	FGR
EPHB2	KIF11
EPHB2	PAK1
EPHB2	PIK3R1
EPHB2	PLK1
EPHB2	MMP9
EPHB3	MMP9
EPHB6	MMP9
ERBB4	PIK3R1
ERBB4	PTK6
ESCO2	ESPL1
ESCO2	RRM2
ESCO2	KIF11
ESCO2	TOP2A
ESCO2	NEK2
ESCO2	KIF2C
ESCO2	PBK
ESCO2	PLK1
ESCO2	TYMS
ESCO2	TTK
ESPL1	PLK4
ESPL1	PKMYT1
ESPL1	RRM2
ESPL1	POLE2
ESPL1	PLK1
ESPL1	MELK
ESPL1	KIF2C
ESPL1	NEK2
ESPL1	TOP2A
ESPL1	UBE2C
ESPL1	KIF11
ESPL1	TTK
EZH2	TOP2A
EZH2	HPGDS
EZH2	RRM2
EZH2	POLR2H
EZH2	MELK
EZH2	IDH2
EZH2	UHRF1
EZH2	TTK
EZH2	UBE2C
F10	PLA2G2A
F10	PROC
F10	F13B
F10	F7
F11	PROC
F11	F12
F12	F7
F12	PLG
F13B	PLA2G12B
F13B	HGD
F13B	PROC
F13B	PAH
FA2H	FAXDC2
FA2H	SCD5
FA2H	SCD
FABP5	FKBP1B
FBP1	TPI1
FBP1	PC
FBP1	PKLR
FBP1	HK3
FBP1	HKDC1
FBP1	PCK1
FBP1	GPI
FBP1	PFKP
FBP1	TKTL1
FGFR2	FGFR3
FGFR2	FGFR4
FGFR2	KL
FGFR2	PIK3R1
FGFR2	POLR2H
FGFR3	FGFR4
FGFR3	PIK3R1
FGFR3	KL
FGFR4	PIK3R1
FGFR4	KL
FGR	PIK3R1
FGR	PTPN13
FGR	PIK3R5
FKBP10	PLOD2
FLAD1	PAPSS2
FLT4	VEGFD
FLT4	PIK3R1
FOLR1	GPT
FTCD	IL4I1
FTCD	SHMT2
FTCD	NAT8L
FTCD	MTHFD2
FTCD	HGD
FTCD	PAH
FTCD	HAL
FTCD	GAD1
FTCD	SLC5A9
FTCD	NME4
FUT2	FUT6
FUT2	FUT5
FUT2	FUT3
FUT3	FUT5
FUT3	FUT8
FUT3	FUT6
FUT5	FUT6
FUT5	FUT8
FUT6	FUT8
FUT8	MGAT4D
FUT8	MGAT3
FUT8	GMDS
GAD1	GGT6
GAD1	SLC6A12
GAD1	OPLAH
GAD1	STX1A
GAD1	NAT8L
GAD1	SLC18A3
GAD1	SLC6A5
GAD1	SLC32A1
GAD1	IL4I1
GAD1	VAMP2
GAD1	UPB1
GAD1	GLDC
GAD1	GCSH
GALE	GMDS
GALE	UGDH
GALNT13	ST6GALNAC1
GALNT18	ST6GALNAC1
GALNT5	ST6GALNAC1
GALNT6	ST6GALNAC1
GALNT7	ST6GALNAC1
GAPDH	SLC2A1
GAPDH	TPI1
GAPDH	PKLR
GAPDH	GPI
GAPDH	PLG
GAPDH	TKTL1
GAPDH	NOS2
GAPDH	LDHA
GAPDH	MIF
GAPDH	NME1
GAPDH	SHMT2
GAPDH	TRAP1
GAPDH	HPRT1
GAPDH	PTPRC
GAPDH	PGK2
GAPDH	MMP9
GARS1	TARS2
GARS1	SLC6A5
GARS1	POLG2
GARS1	PARS2
GCAT	GLDC
GCG	SLC5A1
GCG	GCGR
GCG	MGAM
GCNT3	GCNT4
GCSH	GLDC
GCSH	MTHFD2
GCSH	PSAT1
GCSH	SHMT2
GCSH	OCA2
GFPT1	HKDC1
GFPT1	PPAT
GFPT1	HK3
GFPT1	GPI
GFPT1	GNPNAT1
GGCT	OPLAH
GGCT	GGT6
GGT6	GPX5
GGT6	GPX2
GGT6	HPGDS
GGT6	GPX8
GGT6	GPX3
GGT6	GGTLC2
GGT6	OPLAH
GLDC	OCA2
GLDC	PSAT1
GLDC	MTHFD2
GLDC	GNMT
GLDC	SHMT2
GMDS	UGDH
GMDS	GMPPA
GMPPA	PMM2
GNMT	SHMT2
GNPNAT1	HKDC1
GNPNAT1	GPD1
GNPNAT1	HK3
GPD1	PLPP4
GPD1	PLPP5
GPI	HKDC1
GPI	PGM5
GPI	PKLR
GPI	PFKP
GPI	HK3
GPI	TKTL1
GPI	LDHA
GPI	PGK2
GPI	PYGM
GPI	TPI1
GPI	LDHC
GPT	IDH2
GPT	OGDHL
GPT	GPT2
GPT	TPI1
GPT	SORD
GPT2	OGDHL
GPT2	IDH2
GPT2	TPI1
GPX2	SELENOI
GPX2	SOD3
GPX2	GSTA2
GPX2	GSTM5
GPX2	HPGDS
GPX2	GSTA3
GPX3	GSTM5
GPX3	SOD3
GPX3	GSTA2
GPX3	GSTA3
GPX3	HPGDS
GPX5	HPGDS
GPX5	GSTA2
GPX5	SOD3
GPX5	GSTM5
GPX5	GSTA3
GPX8	HPGDS
GPX8	GSTA3
GPX8	SOD3
GPX8	P4HB
GPX8	GSTM5
GPX8	GSTA2
GSTA2	GSTA3
GSTA2	GSTM5
GSTA2	HPGDS
GSTA3	GSTM5
GSTA3	HPGDS
GSTM5	HPGDS
GUCY1A2	PDE1C
GUCY1A2	PDE6A
GUCY1A2	PRKG2
GUCY1A2	PDE1B
GUCY1A2	PDE2A
GUCY1A2	PRKG1
GUCY1A2	NOS1
GUCY1A2	PDE5A
GUCY2F	PDE1B
GUCY2F	PDE1C
GUCY2F	PDE5A
GUCY2F	PDE6A
GUCY2F	PDE2A
GYG2	PYGM
HACD1	SCD5
HACD1	HACD4
HACD1	SCD
HACD4	SCD
HACD4	SCD5
HAGHL	HOGA1
HAL	HDC
HAO2	NOS2
HAO2	SLC27A2
HAO2	HOGA1
HCST	PIK3R1
HECW1	SSR4
HGD	PAH
HK3	PKLR
HK3	SORD
HK3	LCT
HK3	PMM2
HK3	HKDC1
HK3	PFKP
HK3	MGAM
HKDC1	PKLR
HKDC1	PMM2
HKDC1	PFKP
HKDC1	LCT
HKDC1	SORD
HMGCLL1	HMGCS2
HMGCLL1	OXCT2
HMGCS2	OXCT2
HMGCS2	MSMO1
HPGD	PTGES
HPGD	SLCO2A1
HPGDS	PTGES
HPGDS	NQO1
HPGDS	PTGIS
HPGDS	PTGDS
HPGDS	NOS2
HPRT1	NT5E
HPRT1	PPAT
HPRT1	XDH
HS3ST1	UST
HS3ST1	HS6ST2
HS6ST2	NDST1
HSD11B1	UGT2B15
HSD11B1	UGT1A8
HSD11B1	UGT2B10
HSD11B1	UGT2B4
HSD11B1	UGT2B11
HSD11B1	UGT1A1
HSD17B6	SULT1E1
HSD17B6	SRD5A2
HSD17B6	SRD5A3
HSD17B6	UGT2B15
HSD17B6	SRD5A1
HSD17B6	UGT2B10
HSD17B6	UGT2B28
HSD17B6	UGT2B4
HSD17B6	SDR16C5
HSD17B6	UGT2B11
IDH2	IL4I1
IDH2	OGDHL
IL4I1	OGDHL
IL4I1	NAT8L
IL4I1	MAOA
IL4I1	PAH
IL4I1	MAOB
IL4I1	PCK1
IL4I1	PC
IL4I1	TYR
IL4I1	TDO2
IL4I1	MIF
INMT	MAOA
INMT	MAOB
INPP5K	PLCE1
INPP5K	ITPKA
IRAK1	PRKCZ
IRAK1	IRAK3
ITPKA	SYNJ2
ITPKA	PLCE1
JAK3	PIK3R1
JAK3	PRKCZ
JAK3	PRKCE
KAT2A	KAT2B
KIF11	TTK
KIF11	KIF18A
KIF11	TOP2A
KIF11	POLE2
KIF11	TYMS
KIF11	PLK1
KIF11	POLQ
KIF11	MELK
KIF11	NEK2
KIF11	KIF2C
KIF11	UBE2C
KIF11	RRM2
KIF11	PLK4
KIF11	PBK
KIF11	UHRF1
KIF18A	PBK
KIF18A	NEK2
KIF18A	KIF2C
KIF18A	TTK
KIF18A	TOP2A
KIF18A	MELK
KIF1A	PAFAH1B3
KIF2C	UBE2C
KIF2C	PBK
KIF2C	RRM2
KIF2C	TOP2A
KIF2C	NEK2
KIF2C	PLK1
KIF2C	TTK
KIF2C	PKMYT1
KIF2C	POLQ
KIF2C	UHRF1
KIF2C	MELK
KIF2C	TYMS
KIF2C	PLK4
KL	SLC34A3
KL	MIOX
KLK2	MMP9
KMO	TDO2
LDHA	PFKP
LDHA	PC
LDHA	SLC16A3
LDHA	SLC2A3
LDHA	PKLR
LDHA	TKTL1
LDHA	PDK1
LDHA	MAPK10
LDHA	TPI1
LDHA	SLC2A1
LDHA	LDHC
LDHC	PC
LDHC	TKTL1
LDHC	PKLR
LDHC	PGK2
LIMK1	PAK6
LIMK1	PAK1
LIPA	SULT2B1
LIPI	PHKA1
LRRK2	UCHL1
LRRK2	PTK6
LRRK2	PRKN
LRRK2	PRKDC
LRRK2	VAMP2
MAOA	PNMT
MAOA	MAOB
MAOA	SLC6A3
MAOA	SLC6A4
MAOA	PRKN
MAOB	PRKN
MAOB	PNMT
MAOB	SLC6A3
MAPK10	RAC3
MAPK10	PCYT1B
MAPK10	PRKCQ
MAPK10	PRKCE
MAPK10	PRKCZ
MAPK10	RAPGEF4
MAPK4	PAK1
MATK	PTPRC
MATK	NTRK2
MATK	NTRK3
MELK	POLE2
MELK	POLQ
MELK	PBK
MELK	PLK4
MELK	NEK2
MELK	UHRF1
MELK	TTK
MELK	UBE2C
MELK	TYMS
MELK	TK1
MELK	PLK1
MELK	RRM2
MELK	TOP2A
METTL1	NOP2
METTL1	NSUN2
METTL1	PUS1
MGAM	PYGM
MGAM	MGAM2
MGAM2	PYGM
MGAT3	MGAT4D
MIF	NME1
MIOX	UGDH
MME	PTPRC
MME	REN
MMP12	PLG
MMP12	MMP9
MMP13	PLG
MMP3	MMP9
MMP3	PLG
MMP7	PLG
MMP9	PLG
MMP9	PLAU
MOGAT3	PLPP5
MOGAT3	PLPP3
MOGAT3	PLPP2
MOGAT3	PLPPR3
MOGAT3	PLPP4
MTHFD2	PPAT
MTHFD2	PSAT1
MTHFD2	TYMS
MTHFD2	SHMT2
MUSK	PAK1
MYLK	PRKCE
MYLK	PAK1
MYLK3	PRKCE
NAT8L	RIMKLA
NAT8L	NAT9
NDST1	UST
NEDD4L	UBE2S
NEDD4L	SGK1
NEDD4L	TGFBR2
NEDD4L	USP2
NEDD4L	SGK2
NEK2	PLK1
NEK2	TTK
NEK2	UBE2C
NEK2	PBK
NEK2	RRM2
NEK2	TOP2A
NEK2	UBE2S
NEK2	UHRF1
NME1	PKLR
NME1	NME4
NME1	RRM2
NME1	TPI1
NME4	PKLR
NME4	RRM2
NME5	RRM2
NOP2	NSUN2
NOS1	NOS2
NOS1	OTC
NOS2	SLC27A2
NOS2	PIK3R1
NOS2	OTC
NPC1L1	PCSK9
NPR1	PDE5A
NPR1	PDE6A
NPR1	PDE1B
NPR1	PDE2A
NPR1	PRKG1
NPR1	PDE1C
NSUN2	PUS1
NT5E	TYMS
NT5E	PTPRC
NTRK2	PIK3R1
NTRK3	PTPRO
NUP155	NUP210L
NUP155	NUP210
NUP155	TOP2A
NUP210	NUP210L
NUP210	TOP2A
OCA2	TYR
OCA2	SLC24A4
OCA2	TYRP1
P4HA3	P4HB
P4HB	PDIA4
P4HB	PDIA6
PAFAH1B3	PLA2G4F
PAH	TYR
PAICS	SHMT2
PAICS	PPAT
PAK1	RAC3
PAK1	PLK1
PAK6	RAC3
PAK6	PAK6
PARS2	TARS2
PBK	RRM2
PBK	UHRF1
PBK	TYMS
PBK	UBE2C
PBK	TTK
PBK	POLE2
PBK	PLK4
PBK	PLK1
PBK	TOP2A
PBK	TK1
PC	PCK1
PC	PKLR
PCK1	PKLR
PCYT1B	PHOSPHO1
PDE1B	PDE1C
PDE5A	PRKG1
PDIA4	PDIA6
PDK1	SLC2A1
PFKP	TPI1
PFKP	PKLR
PFKP	TKTL1
PFKP	PYGM
PGK2	SORD
PGK2	TPI1
PGK2	PKLR
PGLYRP3	PGLYRP4
PGM2L1	PGM5
PGM2L1	PYGM
PGM5	TPI1
PGM5	PYGM
PHKA1	PYGM
PIK3R1	TEK
PIK3R1	PIP5KL1
PIK3R1	PIP5K1B
PIK3R1	PRKCZ
PIK3R1	SYNJ2
PIK3R1	TGFBR2
PIK3R1	VEGFD
PIK3R1	PIK3R5
PIK3R5	PIP5K1B
PIK3R5	PIP5KL1
PIK3R5	PRKCZ
PIP5K1B	PLCE1
PIP5K1B	RAC3
PIP5K1B	SYNJ2
PIP5K1B	PIP5KL1
PIP5K1B	PLCB4
PIP5KL1	PLCE1
PIP5KL1	PLCB4
PIP5KL1	SYNJ2
PKLR	RRM2
PKLR	TPI1
PKLR	TKTL1
PKMYT1	PLK1
PKMYT1	UBE2C
PLA2G12B	PLA2G2C
PLA2G1B	PLA2G2A
PLA2G1B	PLA2G3
PLA2G1B	PNPLA6
PLA2G2A	PNPLA6
PLA2G2A	PLA2G4A
PLA2G2A	PLA2G3
PLA2G2D	PLA2G3
PLA2G2F	PLA2G4A
PLA2G2F	PNPLA6
PLA2G2F	PLA2G3
PLA2G3	PLA2G5
PLA2G4A	PLA2G5
PLA2G4A	PNPLA6
PLA2G4D	PLA2G5
PLA2G4D	PNPLA6
PLA2G4F	PNPLA6
PLAU	PLG
PLCB4	PRKG1
PLCB4	PRKG2
PLCB4	SYNJ2
PLCE1	SYNJ2
PLCXD2	SGPP2
PLG	TEK
PLG	PLK4
PLG	TPI1
PLK1	TK1
PLK1	TTK
PLK1	TOP2A
PLK1	UBE2C
PLK1	UHRF1
PLK1	RRM2
PLK1	UBE2S
PLK1	TYMS
PLK4	POLE2
PLK4	TOP2A
PLK4	RRM2
PLK4	TTK
PLK4	POLQ
PLPP2	PLPP4
PLPP2	SGMS2
PLPP2	SGPL1
PLPP2	SELENOI
PLPP2	PLPP5
PLPP2	UGT8
PLPP2	PLPP3
PLPP2	SGPP2
PLPP3	UGT8
PLPP3	SGPP2
PLPP3	SGMS2
PLPP3	PLPP4
PLPP3	SELENOI
PLPP3	PLPP5
PLPP3	SGPL1
PLPP4	SELENOI
PLPP4	PLPP5
PLPP5	SELENOI
PLXNB3	RAC3
POLE2	RRM2
POLE2	POLG2
POLE2	TOP2A
POLE2	TYMS
POLE2	POLQ
POLE2	TTK
POLG2	TWNK
POLQ	TTK
POLQ	TOP2A
PPIF	PRKCE
PRKCE	PRKCQ
PRKCQ	STK39
PRKCZ	VAMP2
PRKG1	SLC8A3
PRKG1	SLC8A1
PRKG1	PRKG2
PRKG2	SLC8A3
PRKG2	SLC8A1
PRKN	UCHL1
PRKN	SLC6A3
PRKN	UBE2S
PSAT1	PSPH
PSAT1	SHMT2
PSPH	SHMT2
PSPH	SDS
PSPH	SPTLC3
PTGDS	PTGIS
PTGDS	PTGES
PTGES	PTGIS
PTK6	SRMS
PTPN13	PTPN5
PTPRB	TEK
PTPRC	TFRC
PTPRN	PTPRN2
PYCR1	PYCR3
PYGM	TPI1
RBP2	RBP4
RBP4	RPE65
ROS1	SLC34A2
RRM2	TTK
RRM2	UHRF1
RRM2	TK1
RRM2	TYMS
RRM2	TOP2A
RRM2	UBE2C
SCD	SCD5
SDS	SPTLC3
SDS	SHMT2
SELENOI	UGT8
SGK1	SGK2
SGMS2	SGPP2
SGMS2	UGT8
SGPL1	SGPP2
SGPP2	UGT8
SHMT2	TYMS
SHMT2	TPI1
SHMT2	SPTLC3
SLC12A7	STK39
SLC13A1	SLC26A1
SLC15A1	SLC1A1
SLC15A1	SLC22A8
SLC15A1	SLC5A1
SLC15A1	SLC7A7
SLC15A2	SLC22A8
SLC16A3	SLC2A1
SLC16A3	SLC2A3
SLC16A9	SLC2A9
SLC16A9	SLC22A11
SLC18A3	SLC32A1
SLC18A3	SLC5A7
SLC18A3	VAMP2
SLC1A1	SLC7A9
SLC1A1	SLC7A5
SLC1A1	SLC7A7
SLC1A1	SLC8A1
SLC1A2	SLC7A11
SLC1A2	SLC32A1
SLC1A2	SLC7A5
SLC1A4	SLC7A5
SLC22A11	SLC2A9
SLC22A3	SLC47A1
SLC22A3	SLC29A4
SLC22A8	SLC47A1
SLC22A8	SLCO1B1
SLC22A8	SLCO1A2
SLC22A8	SLCO2B1
SLC22A8	SLC2A9
SLC26A6	SLC4A4
SLC26A6	SLC9A3
SLC26A6	SLC4A3
SLC26A6	SLC34A3
SLC28A2	SLC29A4
SLC29A4	SLC47A1
SLC2A1	SLC5A1
SLC2A5	SLC5A1
SLC32A1	SLC6A5
SLC32A1	SLC6A11
SLC32A1	VAMP2
SLC32A1	SLC6A13
SLC32A1	STX1A
SLC34A2	SLC34A3
SLC47A1	SLCO1B1
SLC47A1	SLCO2B1
SLC4A4	SLC9A3
SLC5A1	SLC9A3
SLC5A3	SLC6A12
SLC5A7	ST6GAL2
SLC6A11	SLC6A13
SLC6A11	TWNK
SLC6A3	STX1A
SLC6A4	STX1A
SLC6A5	STX1A
SLC8A1	SLC8A3
SLCO1A2	UGT3A1
SLCO1B1	UGT1A8
SLCO1B1	UGT1A1
SMOX	SRM
SORD	XYLB
SPTLC3	SPTSSB
SPTLC3	ZDHHC9
SPTSSB	ZDHHC9
SRD5A1	UGT2B15
SRD5A1	UGT2B28
SRD5A1	SRD5A3
SRD5A1	SRD5A2
SRD5A1	UGT2B11
SRD5A1	UGT2B4
SRD5A2	SRD5A3
SRD5A2	UGT2B4
SRD5A2	UGT1A8
SRD5A2	UGT2B15
SRD5A2	UGT2B28
SRD5A3	UGT2B15
SRD5A3	UGT2B4
ST6GALNAC1	ST6GALNAC3
STK39	WNK2
STX1A	VAMP2
SULT1E1	UGT2B15
SULT1E1	UGT2B10
SULT1E1	SULT2B1
SULT1E1	UGT1A8
SULT1E1	UGT1A1
SULT1E1	UGT2B4
TEK	VEGFD
TFRC	VAMP2
TK1	TOP2A
TK1	UBE2C
TK1	TYMS
TKTL1	TPI1
TOP2A	UBE2C
TOP2A	TTK
TOP2A	TYMS
TOP2A	UHRF1
TPI1	XYLB
TPSAB1	TPSB2
TTK	UBE2C
TTK	TYMS
TYMS	UBE2C
TYR	TYRP1
UBE2C	UBE2S
UGDH	UGT2B4
UGDH	UGT2B10
UGDH	UGT2B11
UGDH	UGT1A8
UGDH	UGT1A1
UGDH	UGT2B28
UGDH	UGT2B15
UGT2B10	UGT2B11
XDH	XYLB
