# Supplementary material for: Deep neural network for discovering metabolism-related biomarkers for lung adenocarcinoma
Source: Front Endocrinol (Lausanne). 2023 Oct 25;14:1270772. doi: 10.3389/fendo.2023.1270772 (PMC10634586; doi:10.3389/fendo.2023.1270772)
Supplement: Supplementary file 1 [file DataSheet_1.zip › Table S4. 20 mRNAs and 71 metabolits.xlsx]

## Sheet: Sheet1
Table S4. 20 mRNAs and 71 metabolits
gene	metabolite
GPX8	C00001
MMP9	C00001
GSTM5	C00001
GPX2	C00001
PTPRC	C00001
GSTA2	C00001
XDH	C00001
GSTA3	C00001
HPGDS	C00001
ENO1	C00001
GPX3	C00001
GPX5	C00001
PIK3R1	C00002
CAV1	C00002
XDH	C00003
NQO1	C00003
XDH	C00004
NQO1	C00004
GPX5	C00005
GPX8	C00005
GPX2	C00005
NQO1	C00005
GPX3	C00005
GPX8	C00006
GPX5	C00006
GPX3	C00006
GPX2	C00006
NQO1	C00006
XDH	C00007
CAV1	C00008
PIK3R1	C00008
PTPRC	C00009
GPX5	C00027
GPX8	C00027
XDH	C00027
GPX2	C00027
GPX3	C00027
GPX8	C00051
GSTM5	C00051
P4HB	C00051
GPX5	C00051
GSTA3	C00051
GSTA2	C00051
GPX2	C00051
GPX3	C00051
HPGDS	C00051
ENO1	C00074
GSTA2	C00080
XDH	C00080
GPX2	C00080
GPX8	C00080
GPX3	C00080
NQO1	C00080
GSTM5	C00080
GSTA3	C00080
GPX5	C00080
GPI	C00085
GPI	C00092
GPX8	C00127
GPX5	C00127
HPGDS	C00127
P4HB	C00127
GPX3	C00127
GPX2	C00127
MIF	C00166
XDH	C00262
XDH	C00366
XDH	C00385
TRAP1	C00390
TRAP1	C00399
HPGDS	C00427
PTGIS	C00427
ENO1	C00631
GPI	C00668
HPGDS	C00696
P4HB	C00723
HPGDS	C00822
GSTA2	C00822
GSTA3	C00822
GSTM5	C00822
NQO1	C00828
GPI	C01172
MIF	C01179
PIK3R1	C01277
PTGIS	C01312
GSTM5	C01322
HPGDS	C01322
GSTA2	C01322
GSTA3	C01322
GSTA2	C01327
GSTA3	C01327
GSTM5	C01327
NQO1	C01628
HPGDS	C01693
GSTA3	C01693
GSTM5	C01693
GSTA2	C01693
MIF	C01693
NQO1	C02059
P4HB	C02288
GSTM5	C02320
HPGDS	C02320
GSTA3	C02320
GSTA2	C02320
MIF	C02763
HPGDS	C03098
NQO1	C03313
GSTA3	C04685
GSTM5	C04685
GSTA2	C04685
HPGDS	C04685
GPX3	C04717
GPX8	C04717
GPX2	C04717
GPX5	C04717
GPX5	C04805
GPX3	C04805
GPX8	C04805
GPX2	C04805
GPX3	C04849
GSTA3	C04849
GPX5	C04849
HPGDS	C04849
GPX8	C04849
GSTM5	C04849
GSTA2	C04849
GPX2	C04849
GPI	C05345
MIF	C05350
GPX2	C05356
GPX8	C05356
GPX5	C05356
GPX3	C05356
GSTA2	C05578
HPGDS	C05578
GSTM5	C05578
GSTA3	C05578
NQO1	C05819
NQO1	C05850
HPGDS	C05953
GSTM5	C05953
GSTA3	C05953
GSTA2	C05953
GSTM5	C05957
GSTA2	C05957
GSTA3	C05957
HPGDS	C05957
GPX8	C05965
GPX2	C05965
GPX5	C05965
GPX3	C05965
GPX5	C05966
GPX8	C05966
GPX2	C05966
GPX3	C05966
GSTA3	C06790
GSTA2	C06790
GSTM5	C06790
GSTA3	C11304
HPGDS	C11304
GSTA2	C11304
GSTM5	C11304
GSTM5	C13645
GSTA2	C13645
GSTA3	C13645
XDH	C13747
GPX2	C14762
GPX8	C14762
GPX3	C14762
GPX5	C14762
GSTM5	C14859
GSTA3	C14859
GSTA2	C14859
GSTM5	C14863
GSTA2	C14863
GSTA3	C14863
GSTA2	C14864
GSTM5	C14864
GSTA3	C14864
GSTA2	C14865
GSTA3	C14865
GSTM5	C14865
GSTA3	C14870
GSTM5	C14870
GSTA2	C14870
GSTM5	C14871
GSTA3	C14871
GSTA2	C14871
GSTM5	C14874
GSTA3	C14874
GSTA2	C14874
XDH	C16358
HPGDS	C19317
