# Supplementary material for: Deep neural network for discovering metabolism-related biomarkers for lung adenocarcinoma
Source: Front Endocrinol (Lausanne). 2023 Oct 25;14:1270772. doi: 10.3389/fendo.2023.1270772 (PMC10634586; doi:10.3389/fendo.2023.1270772)
Supplement: Supplementary file 1 [file DataSheet_1.zip › Table S5. 15 mRNAs and 29 metabolits.xlsx]

## Sheet: Sheet1
Table S5. 15 mRNAs and 29 metabolits
gene	metabolite
PIK3R1	C00002
CAV1	C00002
XDH	C00003
NQO1	C00003
XDH	C00004
NQO1	C00004
GPX5	C00005
GPX8	C00005
GPX2	C00005
NQO1	C00005
GPX3	C00005
GPX8	C00006
GPX5	C00006
GPX3	C00006
GPX2	C00006
NQO1	C00006
CAV1	C00008
PIK3R1	C00008
GPX5	C00027
GPX8	C00027
XDH	C00027
GPX2	C00027
GPX3	C00027
GPX8	C00051
GSTM5	C00051
P4HB	C00051
GPX5	C00051
GSTA3	C00051
GSTA2	C00051
GPX2	C00051
GPX3	C00051
HPGDS	C00051
GPX8	C00127
GPX5	C00127
HPGDS	C00127
P4HB	C00127
GPX3	C00127
GPX2	C00127
HPGDS	C00427
PTGIS	C00427
HPGDS	C00822
GSTA2	C00822
GSTA3	C00822
GSTM5	C00822
GSTA2	C01327
GSTA3	C01327
GSTM5	C01327
HPGDS	C01693
GSTA3	C01693
GSTM5	C01693
GSTA2	C01693
MIF	C01693
GSTM5	C02320
HPGDS	C02320
GSTA3	C02320
GSTA2	C02320
GSTA3	C04685
GSTM5	C04685
GSTA2	C04685
HPGDS	C04685
GPX3	C04717
GPX8	C04717
GPX2	C04717
GPX5	C04717
GPX5	C04805
GPX3	C04805
GPX8	C04805
GPX2	C04805
GPX3	C04849
GSTA3	C04849
GPX5	C04849
HPGDS	C04849
GPX8	C04849
GSTM5	C04849
GSTA2	C04849
GPX2	C04849
GPX2	C05356
GPX8	C05356
GPX5	C05356
GPX3	C05356
GSTA2	C05578
HPGDS	C05578
GSTM5	C05578
GSTA3	C05578
HPGDS	C05953
GSTM5	C05953
GSTA3	C05953
GSTA2	C05953
GSTM5	C05957
GSTA2	C05957
GSTA3	C05957
HPGDS	C05957
GPX8	C05965
GPX2	C05965
GPX5	C05965
GPX3	C05965
GPX5	C05966
GPX8	C05966
GPX2	C05966
GPX3	C05966
GSTA3	C11304
HPGDS	C11304
GSTA2	C11304
GSTM5	C11304
GSTM5	C13645
GSTA2	C13645
GSTA3	C13645
GSTM5	C14863
GSTA2	C14863
GSTA3	C14863
GSTA2	C14864
GSTM5	C14864
GSTA3	C14864
GSTM5	C14871
GSTA3	C14871
GSTA2	C14871
