# Supplementary material for: Deep neural network for discovering metabolism-related biomarkers for lung adenocarcinoma
Source: Front Endocrinol (Lausanne). 2023 Oct 25;14:1270772. doi: 10.3389/fendo.2023.1270772 (PMC10634586; doi:10.3389/fendo.2023.1270772)
Supplement: Supplementary file 1 [file DataSheet_1.zip › Table S6. Results of differential analysis and survival analysis of biomarkers in different cancers.xlsx]

## Sheet: Sheet1
Table S6. Results of differential analysis and survival analysis of biomarkers in different cancers
Results of differential analysis of biomarkers in different cancers
	LUAD	LUSC	BRAC	CESC	KICH	LIHC	PAAD	PRAD	STAD
CAT	down	down	down	down	normal	normal	normal	normal	normal
CAV1	down	down	down	down	up	up	up	down	normal
ENO1	up	up	normal	up	down	normal	up	normal	up
GAPDH	up	up	up	up	normal	normal	up	normal	up
GPX2	up	up	down	normal	down	normal	up	down	up
GPX3	down	down	down	down	down	normal	normal	down	down
NQO1	up	up	up	up	down	up	up	normal	normal
P4HB	up	normal	up	normal	normal	normal	normal	up	normal
PDIA4	up	up	up	normal	normal	normal	up	up	up
PDIA6	up	up	normal	up	down	up	normal	up	up
note: up/down-significant difference; normal-no difference
Results of survival analysis of biomarkers in different cancers (p value)
	LUAD	LUSC	BRAC	CESC	KICH	LIHC	PAAD	PRAD	STAD
CAT	0.001	0.15	0.45	0.78	0.38	0.011	0.37	0.99	0.36
CAV1	0.003	0.004	0.34	0.041	0.85	0.61	0.091	0.56	0.005
ENO1	<0.001	0.24	0.28	0.044	0.008	<0.001	0.54	0.46	0.24
GAPDH	<0.001	0.045	0.4	0.002	0.003	<0.001	0.077	0.81	0.13
GPX2	0.005	0.008	0.3	0.87	0.008	0.74	0.97	0.7	0.57
GPX3	0.002	0.004	0.97	0.31	0.75	0.1	0.008	0.18	0.003
NQO1	0.21	0.09	0.93	0.14	0.51	0.021	0.21	0.89	0.79
P4HB	0.005	0.063	0.46	0.13	<0.001	0.5	0.093	0.79	0.65
PDIA4	0.002	0.012	0.27	0.15	0.17	0.51	0.11	0.3	0.67
PDIA6	0.031	0.12	0.25	0.009	0.037	0.001	0.034	0.26	0.53
