# Supplementary material for: Deep neural network for discovering metabolism-related biomarkers for lung adenocarcinoma
Source: Front Endocrinol (Lausanne). 2023 Oct 25;14:1270772. doi: 10.3389/fendo.2023.1270772 (PMC10634586; doi:10.3389/fendo.2023.1270772)
Supplement: Supplementary file 1 [file DataSheet_1.zip › Table S7. Biomarkers’ AUC values of classification effectiveness assessment under different classifier models in TCGA-LUSC.xlsx]

## Sheet: Sheet1
Table S7. Biomarkers’ AUC values of classification effectiveness assessment under different classifier models in TCGA-LUSC
	SVM	KNN	DecisonTree	NaiveBayes	Logistic
CAT	0.936	0.962	0.962	0.936	0.993
CAV1	0.936	0.949	0.962	0.936	0.99
ENO1	0.936	0.936	0.936	0.936	0.976
GAPDH	0.987	0.987	0.987	0.962	0.991
GPX2	0.859	0.936	0.936	0.846	0.982
GPX3	0.974	0.962	0.974	0.974	0.992
NQO1	0.859	0.897	0.91	0.821	0.78
P4HB	0.923	0.936	0.936	0.923	0.943
PDIA4	0.923	0.949	0.949	0.936	0.98
PDIA6	0.923	0.923	0.936	0.936	0.968
