# Supplementary material for: Deep neural network for discovering metabolism-related biomarkers for lung adenocarcinoma
Source: Front Endocrinol (Lausanne). 2023 Oct 25;14:1270772. doi: 10.3389/fendo.2023.1270772 (PMC10634586; doi:10.3389/fendo.2023.1270772)
Supplement: Supplementary file 1 [file DataSheet_1.zip › Table S8. P values of differential expression analysis of biomarkers in different stages of LUAD.xlsx]

## Sheet: Sheet1
Table S8. P values of differential expression analysis of biomarkers in different stages of LUAD
	I vs II	I vs III	I vs II+III	II vs III
CAT	0.096	0.06	0.025	0.065
CAV1	0.69	0.21	0.29	0.44
ENO1	0.097	0.001	0.031	0.29
GAPDH	<0.001	<0.001	<0.001	0.29
GPX2	0.82	0.37	0.69	0.35
GPX3	0.77	1	0.87	0.83
NQO1	0.16	0.096	0.057	0.74
P4HB	0.022	0.076	0.014	0.6
PDIA4	0.21	0.053	0.055	0.56
PDIA6	0.14	0.019	0.021	0.49
