# Supplementary material for: Deep neural network for discovering metabolism-related biomarkers for lung adenocarcinoma
Source: Front Endocrinol (Lausanne). 2023 Oct 25;14:1270772. doi: 10.3389/fendo.2023.1270772 (PMC10634586; doi:10.3389/fendo.2023.1270772)
Supplement: Supplementary file 2 [file DataSheet_2.zip]

Archive with 4 entries (4 files):
- Figure S1. Some commonly fitted curves.jpg
- Figure S2. Lasso analysis result figures.jpg
- Figure S3. Risk model.jpg
- Figure S4. Risk model classified effectiveness assessment.jpg
